# Supplementary material for: Multi-omics characterization of radiation-induced cerebellar remodeling and tumorigenic transcriptional programs
Source: Neoplasia. 2026 Jun 29;79:101333. doi: 10.1016/j.neo.2026.101333 (PMC13330529; doi:10.1016/j.neo.2026.101333)
Supplement: Supplementary file 12 [file mmc12.xlsx]

## Sheet: gProfiler_mmusculus_04-12-2025_
Supplementary Table 3, g:profiler Proteomics
Common 1week
source	term_name	term_id	adjusted_p_value	negative_log10_of_adjusted_p_value	term_size	query_size	intersection_size	effective_domain_size	intersections
GO:MF	protein binding	GO:0005515	0.000623904	3.20488	10224	121	78	24018	SMC1B,SPIN4,NOC2L,ITPR2,DYNC2H1,NCAPG2,PIP5K1B,TMEM192,SACS,ATM,GABPB1,NAP1L4,PAFAH1B3,ATOX1,SRSF2,RBBP7,AKAP12,POLR2J,BIN1,S100A10,BSG,SNCG,CEND1,STMN2,CD2BP2,NRF1,POLR2D,SRI,SSBP3,SELENOP,STX3,FXYD1,UBE2B,LYNX1,HDGF,PPP1R13L,HDGFL3,SNCA,VGLL4,PPP3R1,KHDRBS2,COA7,CDC42SE2,COL9A1,PAFAH1B2,RCN2,PGRMC2,CDKN2C,JUND,ING1,COL1A1,TTC1,TESC,PARP8,VTI1A,BEX2,YAF2,STX1B,CPLX1,GSTP1,PARVG,CALM1,CALM2,CALM3…
GO:MF	adenylate cyclase activator activity	GO:0010856	0.00081453	3.08909	5	121	3	24018	CALM1,CALM2,CALM3
GO:MF	type 3 metabotropic glutamate receptor binding	GO:0031800	0.00081453	3.08909	5	121	3	24018	CALM1,CALM2,CALM3
GO:MF	histone binding	GO:0042393	0.00108825	2.96327	281	121	10	24018	SPIN4,NOC2L,NCAPG2,NAP1L4,RBBP7,SNCA,ING1,RBBP4,COPRS,PHC3
GO:MF	calcium ion binding	GO:0005509	0.00171752	2.7651	703	121	15	24018	ITPR2,ADGRE4,S100A10,SRI,SNCA,PPP3R1,RCN2,CALB2,TESC,MCFD2,CALM1,CALM2,CALM3,SYT9,MCTP1
GO:MF	nitric-oxide synthase regulator activity	GO:0030235	0.00451116	2.34571	8	121	3	24018	CALM1,CALM2,CALM3
GO:MF	cuprous ion binding	GO:1903136	0.00674183	2.17122	9	121	3	24018	ATOX1,SNCG,SNCA
GO:MF	cyclase activator activity	GO:0010853	0.00959574	2.01792	10	121	3	24018	CALM1,CALM2,CALM3
GO:MF	adenylate cyclase regulator activity	GO:0010854	0.00959574	2.01792	10	121	3	24018	CALM1,CALM2,CALM3
GO:MF	titin binding	GO:0031432	0.00959574	2.01792	10	121	3	24018	CALM1,CALM2,CALM3
GO:MF	SNARE binding	GO:0000149	0.0101738	1.99251	105	121	6	24018	STX3,SNCA,VTI1A,STX1B,CPLX1,SYT9
GO:MF	nitric-oxide synthase activity	GO:0004517	0.0131456	1.88122	11	121	3	24018	CALM1,CALM2,CALM3
GO:MF	calcium channel inhibitor activity	GO:0019855	0.0226184	1.64554	13	121	3	24018	CALM1,CALM2,CALM3
GO:MF	adenylate cyclase binding	GO:0008179	0.0286811	1.5424	14	121	3	24018	AKAP12,CALM2,CALM3
GO:MF	G protein-coupled glutamate receptor binding	GO:0035256	0.0286811	1.5424	14	121	3	24018	CALM1,CALM2,CALM3
GO:MF	ion channel inhibitor activity	GO:0008200	0.028935	1.53858	39	121	4	24018	LYNX1,CALM1,CALM2,CALM3
GO:MF	transporter inhibitor activity	GO:0141110	0.0353498	1.45161	41	121	4	24018	LYNX1,CALM1,CALM2,CALM3
GO:MF	channel inhibitor activity	GO:0016248	0.0353498	1.45161	41	121	4	24018	LYNX1,CALM1,CALM2,CALM3
GO:MF	kinase regulator activity	GO:0019207	0.0432076	1.36444	268	121	8	24018	CDKN2C,TESC,PARP8,GSTP1,CALM1,CALM2,CALM3,MOB3A
GO:MF	cyclase regulator activity	GO:0010851	0.043801	1.35852	16	121	3	24018	CALM1,CALM2,CALM3
GO:MF	calcium-dependent protein binding	GO:0048306	0.0441421	1.35515	84	121	5	24018	S100A10,STMN2,CALM1,CALM2,CALM3
GO:MF	binding	GO:0005488	0.0493523	1.30669	16291	121	101	24018	SMC1B,KDELR2,SPIN4,VWA8,NOC2L,ITPR2,FN3K,DYNC2H1,NCAPG2,PIP5K1B,TMEM192,SACS,CKMT2,ATM,NSUN5,GABPB1,NAP1L4,PAFAH1B3,ADGRE4,ATOX1,SRSF2,RBBP7,AKAP12,POLR2J,BIN1,S100A10,BSG,SNCG,CEND1,STMN2,CD2BP2,NRF1,POLR2D,SRI,SSBP3,SELENOP,GPATCH11,GSDMC3,RBM8A,STX3,FXYD1,UBE2B,LYNX1,HDGF,PPP1R13L,HDGFL3,SNCA,VGLL4,PPP3R1,KHDRBS2,COA7,CDC42SE2,PAIP2,ZCCHC8,COL9A1,PAFAH1B2,ZNF830,HEBP2,RCN2,SS18L1,RPE,PGRMC2,CD…
GO:BP	vesicle-mediated transport in synapse	GO:0099003	4.01058e-06	5.39679	295	124	13	25907	BIN1,SNCG,STX3,SNCA,PPP3R1,STX1B,CPLX1,CALM1,CALM2,CALM3,AMPH,SYT9,TSPAN7
GO:BP	positive regulation of cellular process	GO:0048522	0.000206819	3.68441	6095	124	56	25907	SPIN4,MED23,NOC2L,DYNC2H1,NCAPG2,ATM,NSUN5,TMEM164,GABPB1,RBBP7,AKAP12,BIN1,S100A10,BSG,STMN2,NRF1,SRI,SSBP3,STX3,FXYD1,UBE2B,EMC10,HDGF,PPP1R13L,SNCA,VGLL4,PPP3R1,PAIP2,PAFAH1B2,TOMM7,SS18L1,CALB2,JUND,MRGBP,ING1,COL1A1,TESC,YAF2,HMGN3,STX1B,GSTP1,CALM1,CALM2,CALM3,MARCKSL1,AMPH,RBBP4,WIPI1,CREB1,SP3,SYT9,BCL7B,ROMO1,IER3IP1,RBM4,MST1R
GO:BP	negative regulation of ryanodine-sensitive calcium-release channel activity	GO:0060315	0.000232663	3.63327	3	124	3	25907	CALM1,CALM2,CALM3
GO:BP	establishment of localization in cell	GO:0051649	0.000625075	3.20407	2036	124	28	25907	KDELR2,DYNC2H1,ATM,BIN1,SNCG,CHMP5,SRI,RBM8A,STX3,UBE2B,SNCA,PPP3R1,ING1,VTI1A,HMGN3,STX1B,CPLX1,CALM1,CALM2,CALM3,AMPH,WIPI1,SYT9,MCTP1,ROMO1,IER3IP1,RBM4,TSPAN7
GO:BP	presynaptic endocytosis	GO:0140238	0.000764597	3.11657	94	124	7	25907	BIN1,SNCG,SNCA,CALM1,CALM2,CALM3,AMPH
GO:BP	negative regulation of calcium ion export across plasma membrane	GO:1905913	0.000927392	3.03274	4	124	3	25907	CALM1,CALM2,CALM3
GO:BP	positive regulation of biological process	GO:0048518	0.00149793	2.82451	6447	124	56	25907	SPIN4,MED23,NOC2L,DYNC2H1,NCAPG2,ATM,NSUN5,TMEM164,GABPB1,RBBP7,AKAP12,BIN1,S100A10,BSG,STMN2,NRF1,SRI,SSBP3,STX3,FXYD1,UBE2B,EMC10,HDGF,PPP1R13L,SNCA,VGLL4,PPP3R1,PAIP2,PAFAH1B2,TOMM7,SS18L1,CALB2,JUND,MRGBP,ING1,COL1A1,TESC,YAF2,HMGN3,STX1B,GSTP1,CALM1,CALM2,CALM3,MARCKSL1,AMPH,RBBP4,WIPI1,CREB1,SP3,SYT9,BCL7B,ROMO1,IER3IP1,RBM4,MST1R
GO:BP	negative regulation of calcium ion transmembrane transport	GO:1903170	0.00168549	2.77327	36	124	5	25907	BIN1,PPP3R1,CALM1,CALM2,CALM3
GO:BP	vesicle-mediated transport	GO:0016192	0.00183176	2.73713	1524	124	23	25907	KDELR2,BIN1,S100A10,SNCG,CHMP5,STX3,SNCA,PPP3R1,CDC42SE2,MCFD2,VTI1A,STX1B,CPLX1,CALM1,CALM2,CALM3,AMPH,WIPI1,SYT9,MCTP1,IER3IP1,TSPAN7,MST1R
GO:BP	regulation of calcium ion export across plasma membrane	GO:1905912	0.00231036	2.63632	5	124	3	25907	CALM1,CALM2,CALM3
GO:BP	regulation of cardiac muscle contraction	GO:0055117	0.00328545	2.4834	74	124	6	25907	BIN1,SRI,FXYD1,CALM1,CALM2,CALM3
GO:BP	cellular localization	GO:0051641	0.00346962	2.45972	3493	124	37	25907	KDELR2,ITPR2,DYNC2H1,ATM,BIN1,S100A10,BSG,SNCG,CHMP5,SRI,RBM8A,STX3,UBE2B,EMC10,HDGF,SNCA,PPP3R1,TOMM7,ING1,COL1A1,TESC,MCFD2,VTI1A,HMGN3,STX1B,CPLX1,CALM1,CALM2,CALM3,AMPH,WIPI1,SYT9,MCTP1,ROMO1,IER3IP1,RBM4,TSPAN7
GO:BP	vesicle fusion	GO:0006906	0.00447989	2.34873	122	124	7	25907	CHMP5,STX3,SNCA,VTI1A,STX1B,CPLX1,SYT9
GO:BP	negative regulation of high voltage-gated calcium channel activity	GO:1901842	0.00460454	2.33681	6	124	3	25907	CALM1,CALM2,CALM3
GO:BP	organelle membrane fusion	GO:0090174	0.00499486	2.30148	124	124	7	25907	CHMP5,STX3,SNCA,VTI1A,STX1B,CPLX1,SYT9
GO:BP	synaptic vesicle cycle	GO:0099504	0.00547582	2.26155	241	124	9	25907	BIN1,SNCG,STX3,SNCA,PPP3R1,STX1B,CPLX1,AMPH,SYT9
GO:BP	establishment of localization	GO:0051234	0.00578951	2.23736	4666	124	44	25907	KDELR2,ITPR2,DYNC2H1,ATM,ATP6V1E2,CLNS1A,ATOX1,BIN1,S100A10,SNCG,CHMP5,SRI,RBM8A,STX3,FXYD1,UBE2B,EMC10,SNCA,PPP3R1,CDC42SE2,TOMM7,PGRMC2,ING1,COL1A1,TESC,MCFD2,VTI1A,HMGN3,STX1B,CPLX1,CALM1,CALM2,CALM3,AMPH,WIPI1,CREB1,SYT9,HBB-Y,MCTP1,ROMO1,IER3IP1,RBM4,TSPAN7,MST1R
GO:BP	cardiac muscle contraction	GO:0060048	0.00684556	2.16459	130	124	7	25907	BIN1,SRI,FXYD1,PPP1R13L,CALM1,CALM2,CALM3
GO:BP	regulation of monoatomic cation transmembrane transport	GO:1904062	0.00867977	2.06149	255	124	9	25907	BIN1,SRI,FXYD1,SNCA,PPP3R1,TESC,CALM1,CALM2,CALM3
GO:BP	export from cell	GO:0140352	0.0103627	1.98453	985	124	17	25907	S100A10,SNCG,SRI,STX3,FXYD1,SNCA,HMGN3,STX1B,CPLX1,CALM1,CALM2,CALM3,CREB1,SYT9,MCTP1,IER3IP1,RBM4
GO:BP	regulation of striated muscle contraction	GO:0006942	0.0110637	1.9561	91	124	6	25907	BIN1,SRI,FXYD1,CALM1,CALM2,CALM3
GO:BP	exocytic insertion of neurotransmitter receptor to postsynaptic membrane	GO:0098967	0.0128026	1.8927	8	124	3	25907	STX3,STX1B,CPLX1
GO:BP	regulation of high voltage-gated calcium channel activity	GO:1901841	0.0128026	1.8927	8	124	3	25907	CALM1,CALM2,CALM3
GO:BP	negative regulation of voltage-gated calcium channel activity	GO:1901386	0.0128026	1.8927	8	124	3	25907	CALM1,CALM2,CALM3
GO:BP	regulation of ryanodine-sensitive calcium-release channel activity	GO:0060314	0.0128026	1.8927	8	124	3	25907	CALM1,CALM2,CALM3
GO:BP	negative regulation of calcium ion transport	GO:0051926	0.0158207	1.80077	56	124	5	25907	BIN1,PPP3R1,CALM1,CALM2,CALM3
GO:BP	transport	GO:0006810	0.0166889	1.77757	4364	124	41	25907	KDELR2,ITPR2,DYNC2H1,ATP6V1E2,CLNS1A,ATOX1,BIN1,S100A10,SNCG,CHMP5,SRI,RBM8A,STX3,FXYD1,SNCA,PPP3R1,CDC42SE2,TOMM7,PGRMC2,ING1,COL1A1,TESC,MCFD2,VTI1A,HMGN3,STX1B,CPLX1,CALM1,CALM2,CALM3,AMPH,WIPI1,CREB1,SYT9,HBB-Y,MCTP1,ROMO1,IER3IP1,RBM4,TSPAN7,MST1R
GO:BP	synaptic vesicle fusion to presynaptic active zone membrane	GO:0031629	0.017514	1.75661	27	124	4	25907	STX3,STX1B,CPLX1,SYT9
GO:BP	autophagosome membrane docking	GO:0016240	0.0191367	1.71813	9	124	3	25907	CALM1,CALM2,CALM3
GO:BP	mitochondrion-endoplasmic reticulum membrane tethering	GO:1990456	0.0191367	1.71813	9	124	3	25907	CALM1,CALM2,CALM3
GO:BP	regulation of cardiac muscle cell action potential	GO:0098901	0.0203575	1.69128	28	124	4	25907	BIN1,CALM1,CALM2,CALM3
GO:BP	vesicle fusion to plasma membrane	GO:0099500	0.0203575	1.69128	28	124	4	25907	STX3,STX1B,CPLX1,SYT9
GO:BP	regulation of monoatomic ion transmembrane transport	GO:0034765	0.0206823	1.6844	284	124	9	25907	BIN1,SRI,FXYD1,SNCA,PPP3R1,TESC,CALM1,CALM2,CALM3
GO:BP	negative regulation of cation transmembrane transport	GO:1904063	0.0222772	1.65214	60	124	5	25907	BIN1,PPP3R1,CALM1,CALM2,CALM3
GO:BP	negative regulation of calcium ion transmembrane transporter activity	GO:1901020	0.0272425	1.56475	10	124	3	25907	CALM1,CALM2,CALM3
GO:BP	negative regulation of release of sequestered calcium ion into cytosol	GO:0051280	0.0272425	1.56475	10	124	3	25907	CALM1,CALM2,CALM3
GO:BP	regulation of calcium ion transmembrane transport	GO:1903169	0.0279534	1.55357	161	124	7	25907	BIN1,SRI,SNCA,PPP3R1,CALM1,CALM2,CALM3
GO:BP	synaptic vesicle membrane organization	GO:0048499	0.030939	1.50949	31	124	4	25907	STX3,STX1B,CPLX1,SYT9
GO:BP	localization	GO:0051179	0.0315573	1.5009	5309	124	46	25907	KDELR2,ITPR2,DYNC2H1,ATM,ATP6V1E2,CLNS1A,ATOX1,BIN1,S100A10,BSG,SNCG,CHMP5,SRI,RBM8A,STX3,FXYD1,UBE2B,EMC10,HDGF,SNCA,PPP3R1,CDC42SE2,TOMM7,PGRMC2,ING1,COL1A1,TESC,MCFD2,VTI1A,HMGN3,STX1B,CPLX1,CALM1,CALM2,CALM3,AMPH,WIPI1,CREB1,SYT9,HBB-Y,MCTP1,ROMO1,IER3IP1,RBM4,TSPAN7,MST1R
GO:BP	negative regulation of monoatomic ion transmembrane transport	GO:0034766	0.0330545	1.48077	65	124	5	25907	BIN1,PPP3R1,CALM1,CALM2,CALM3
GO:BP	neurotransmitter secretion	GO:0007269	0.0354399	1.45051	167	124	7	25907	SNCG,STX3,SNCA,STX1B,CPLX1,SYT9,MCTP1
GO:BP	signal release from synapse	GO:0099643	0.0354399	1.45051	167	124	7	25907	SNCG,STX3,SNCA,STX1B,CPLX1,SYT9,MCTP1
GO:BP	detection of calcium ion	GO:0005513	0.0373274	1.42797	11	124	3	25907	CALM1,CALM2,CALM3
GO:BP	calcium ion export across plasma membrane	GO:1990034	0.0373274	1.42797	11	124	3	25907	CALM1,CALM2,CALM3
GO:BP	cellular homeostasis	GO:0019725	0.0382178	1.41773	867	124	15	25907	ITPR2,CLNS1A,ATOX1,SRI,FXYD1,SNCA,CALB2,COL1A1,TESC,HMGN3,CALM1,CALM2,CALM3,MARCKSL1,RBM4
GO:BP	regulation of signaling	GO:0023051	0.0383712	1.41599	3558	124	35	25907	SPIN4,NOC2L,DYNC2H1,ATM,RBBP7,AKAP12,SNCG,CHMP5,SRI,STX3,UBE2B,LYNX1,SNCA,VGLL4,PPP3R1,CDC42SE2,PAIP2,ARHGAP19,CALB2,JUND,ING1,COL1A1,HMGN3,STX1B,CPLX1,GSTP1,CALM1,CALM2,CALM3,RBBP4,CREB1,SYT9,MCTP1,RBM4,MST1R
GO:BP	intracellular chemical homeostasis	GO:0055082	0.0395355	1.40301	764	124	14	25907	ITPR2,ATOX1,SRI,FXYD1,SNCA,CALB2,COL1A1,TESC,HMGN3,CALM1,CALM2,CALM3,MARCKSL1,RBM4
GO:BP	organelle fusion	GO:0048284	0.0397627	1.40052	170	124	7	25907	CHMP5,STX3,SNCA,VTI1A,STX1B,CPLX1,SYT9
GO:BP	intracellular calcium ion homeostasis	GO:0006874	0.0425236	1.37137	311	124	9	25907	ITPR2,SRI,FXYD1,SNCA,CALB2,CALM1,CALM2,CALM3,MARCKSL1
GO:BP	striated muscle contraction	GO:0006941	0.0461956	1.3354	174	124	7	25907	BIN1,SRI,FXYD1,PPP1R13L,CALM1,CALM2,CALM3
GO:BP	membrane fusion	GO:0061025	0.0479313	1.31938	175	124	7	25907	CHMP5,STX3,SNCA,VTI1A,STX1B,CPLX1,SYT9
GO:BP	positive regulation of sequestering of calcium ion	GO:0051284	0.0495957	1.30456	12	124	3	25907	CALM1,CALM2,CALM3
GO:CC	cytoplasm	GO:0005737	6.2098e-13	12.2069	11558	129	101	26207	RPL35A,SMC1B,TMEM186,KDELR2,SPIN4,VWA8,PGAP3,NOC2L,ITPR2,FN3K,DYNC2H1,PIP5K1B,TMEM192,SACS,CKMT2,ATM,ATP6V1E2,DUSP14,CLNS1A,GABPB1,NAP1L4,PAFAH1B3,NDUFB8,ATOX1,SRSF2,RBBP7,AKAP12,BIN1,S100A10,BSG,SNCG,CEND1,STMN2,CHMP5,CD2BP2,NRF1,POLR2D,SRI,GSDMC3,RBM8A,STX3,UBE2B,EMC10,LYNX1,HDGF,PPP1R13L,HDGFL3,SNCA,PPP3R1,COA7,CDC42SE2,JPT1,BSDC1,PAIP2,PAFAH1B2,TOMM7,HEBP2,RCN2,SS18L1,RPE,PGRMC2,CDKN2C,ARHGAP…
GO:CC	intracellular anatomical structure	GO:0005622	2.27745e-10	9.64255	17451	129	120	26207	RPL35A,SMC1B,TMEM186,KDELR2,SPIN4,URB1,VWA8,MED23,PGAP3,NOC2L,ITPR2,FN3K,DYNC2H1,NCAPG2,PIP5K1B,TMEM192,SACS,CKMT2,ATM,NSUN5,ATP6V1E2,DUSP14,CLNS1A,GABPB1,NAP1L4,PAFAH1B3,NDUFB8,ATOX1,SRSF2,RBBP7,AKAP12,POLR2J,BIN1,S100A10,BSG,SNCG,CEND1,STMN2,INIP,CHMP5,CD2BP2,NRF1,POLR2D,SRI,SSBP3,GSDMC3,RBM8A,STX3,UBE2B,EMC10,LYNX1,HDGF,PPP1R13L,HDGFL3,SNCA,VGLL4,PPP3R1,KHDRBS2,COA7,CDC26,CDC42SE2,JPT1,BSDC1,P…
GO:CC	neuron projection terminus	GO:0044306	2.46476e-06	5.60823	210	129	11	26207	BIN1,SNCG,SRI,SNCA,CALB2,VTI1A,CPLX1,CALM1,CALM2,CALM3,AMPH
GO:CC	synaptic vesicle membrane	GO:0030672	3.20347e-06	5.49438	166	129	10	26207	ATM,BIN1,SNCA,VTI1A,CALM1,CALM2,CALM3,AMPH,SYT9,MCTP1
GO:CC	exocytic vesicle membrane	GO:0099501	3.20347e-06	5.49438	166	129	10	26207	ATM,BIN1,SNCA,VTI1A,CALM1,CALM2,CALM3,AMPH,SYT9,MCTP1
GO:CC	secretory vesicle	GO:0099503	3.22281e-06	5.49176	698	129	18	26207	ITPR2,ATM,ATP6V1E2,BIN1,BSG,SRI,STX3,SNCA,COL1A1,EBAG9,VTI1A,CALM1,CALM2,CALM3,MARCKSL1,AMPH,SYT9,MCTP1
GO:CC	synaptic vesicle	GO:0008021	3.43666e-06	5.46386	272	129	12	26207	ATM,BIN1,STX3,SNCA,VTI1A,CALM1,CALM2,CALM3,MARCKSL1,AMPH,SYT9,MCTP1
GO:CC	transport vesicle	GO:0030133	7.05224e-06	5.15167	421	129	14	26207	ITPR2,ATM,BIN1,STX3,SNCA,VTI1A,CALM1,CALM2,CALM3,MARCKSL1,AMPH,SYT9,TGOLN1,MCTP1
GO:CC	exocytic vesicle	GO:0070382	7.25989e-06	5.13907	291	129	12	26207	ATM,BIN1,STX3,SNCA,VTI1A,CALM1,CALM2,CALM3,MARCKSL1,AMPH,SYT9,MCTP1
GO:CC	transport vesicle membrane	GO:0030658	8.59832e-06	5.06559	237	129	11	26207	ITPR2,ATM,BIN1,SNCA,VTI1A,CALM1,CALM2,CALM3,AMPH,SYT9,MCTP1
GO:CC	axon terminus	GO:0043679	1.10331e-05	4.9573	189	129	10	26207	BIN1,SNCG,SRI,SNCA,CALB2,CPLX1,CALM1,CALM2,CALM3,AMPH
GO:CC	cytosol	GO:0005829	2.68581e-05	4.57092	4001	129	44	26207	RPL35A,SMC1B,SPIN4,NOC2L,FN3K,PIP5K1B,CLNS1A,ATOX1,SRSF2,RBBP7,AKAP12,BIN1,CHMP5,CD2BP2,NRF1,POLR2D,SRI,GSDMC3,RBM8A,PPP1R13L,HDGFL3,SNCA,PPP3R1,JPT1,PAFAH1B2,SS18L1,RPE,CALB2,GON7,TTC1,VTI1A,YAF2,CPLX1,GSTP1,CALM1,CALM2,CALM3,MARCKSL1,RBBP4,WIPI1,SP3,GSTP2,HBB-Y,RBM4
GO:CC	intracellular membrane-bounded organelle	GO:0043231	2.72571e-05	4.56452	14426	129	100	26207	RPL35A,SMC1B,TMEM186,KDELR2,SPIN4,URB1,VWA8,MED23,PGAP3,NOC2L,ITPR2,DYNC2H1,NCAPG2,TMEM192,SACS,CKMT2,ATM,NSUN5,ATP6V1E2,DUSP14,CLNS1A,GABPB1,NAP1L4,NDUFB8,SRSF2,RBBP7,POLR2J,BIN1,S100A10,BSG,CEND1,STMN2,INIP,CHMP5,CD2BP2,NRF1,POLR2D,SRI,SSBP3,RBM8A,STX3,UBE2B,EMC10,LYNX1,HDGF,PPP1R13L,HDGFL3,SNCA,VGLL4,KHDRBS2,COA7,CDC26,JPT1,ZCCHC8,PAFAH1B2,TOMM7,ZNF830,HEBP2,RCN2,SS18L1,PGRMC2,CDKN2C,ARHGAP19,…
GO:CC	presynapse	GO:0098793	4.97544e-05	4.30317	837	129	18	26207	RPL35A,ATM,BIN1,SNCG,SRI,STX3,SNCA,CALB2,VTI1A,STX1B,CPLX1,CALM1,CALM2,CALM3,MARCKSL1,AMPH,SYT9,MCTP1
GO:CC	catalytic complex	GO:1902494	6.60978e-05	4.17981	1705	129	26	26207	MED23,DYNC2H1,ATM,CLNS1A,PAFAH1B3,NDUFB8,RBBP7,POLR2J,POLR2D,RBM8A,UBE2B,PPP3R1,CDC26,ZCCHC8,PAFAH1B2,SS18L1,MRGBP,GON7,ING1,NDUFV3,CALM1,CALM2,CALM3,RBBP4,BCL7B,PHC3
GO:CC	intracellular organelle	GO:0043229	7.61352e-05	4.11841	15833	129	105	26207	RPL35A,SMC1B,TMEM186,KDELR2,SPIN4,URB1,VWA8,MED23,PGAP3,NOC2L,ITPR2,DYNC2H1,NCAPG2,TMEM192,SACS,CKMT2,ATM,NSUN5,ATP6V1E2,DUSP14,CLNS1A,GABPB1,NAP1L4,NDUFB8,SRSF2,RBBP7,AKAP12,POLR2J,BIN1,S100A10,BSG,SNCG,CEND1,STMN2,INIP,CHMP5,CD2BP2,NRF1,POLR2D,SRI,SSBP3,RBM8A,STX3,UBE2B,EMC10,LYNX1,HDGF,PPP1R13L,HDGFL3,SNCA,VGLL4,KHDRBS2,COA7,CDC26,CDC42SE2,JPT1,ZCCHC8,PAFAH1B2,TOMM7,ZNF830,HEBP2,RCN2,SS18L1,PG…
GO:CC	nucleoplasm	GO:0005654	7.69899e-05	4.11357	3705	129	41	26207	SMC1B,SPIN4,MED23,NOC2L,ITPR2,NCAPG2,TMEM192,ATM,NSUN5,CLNS1A,GABPB1,SRSF2,RBBP7,POLR2J,INIP,CD2BP2,NRF1,POLR2D,SRI,RBM8A,HDGF,HDGFL3,COA7,ZCCHC8,ZNF830,SS18L1,JUND,MRGBP,GON7,ING1,YAF2,HMGN3,CALM1,CALM2,CALM3,RBBP4,CREB1,SP3,BCL7B,RBM4,PHC3
GO:CC	distal axon	GO:0150034	0.000181101	3.74208	392	129	12	26207	BIN1,SNCG,STMN2,SRI,STX3,SNCA,CALB2,CPLX1,CALM1,CALM2,CALM3,AMPH
GO:CC	membrane-bounded organelle	GO:0043227	0.000240071	3.61966	14920	129	100	26207	RPL35A,SMC1B,TMEM186,KDELR2,SPIN4,URB1,VWA8,MED23,PGAP3,NOC2L,ITPR2,DYNC2H1,NCAPG2,TMEM192,SACS,CKMT2,ATM,NSUN5,ATP6V1E2,DUSP14,CLNS1A,GABPB1,NAP1L4,NDUFB8,SRSF2,RBBP7,POLR2J,BIN1,S100A10,BSG,CEND1,STMN2,INIP,CHMP5,CD2BP2,NRF1,POLR2D,SRI,SSBP3,RBM8A,STX3,UBE2B,EMC10,LYNX1,HDGF,PPP1R13L,HDGFL3,SNCA,VGLL4,KHDRBS2,COA7,CDC26,JPT1,ZCCHC8,PAFAH1B2,TOMM7,ZNF830,HEBP2,RCN2,SS18L1,PGRMC2,CDKN2C,ARHGAP19,…
GO:CC	organelle	GO:0043226	0.000337991	3.4711	16179	129	105	26207	RPL35A,SMC1B,TMEM186,KDELR2,SPIN4,URB1,VWA8,MED23,PGAP3,NOC2L,ITPR2,DYNC2H1,NCAPG2,TMEM192,SACS,CKMT2,ATM,NSUN5,ATP6V1E2,DUSP14,CLNS1A,GABPB1,NAP1L4,NDUFB8,SRSF2,RBBP7,AKAP12,POLR2J,BIN1,S100A10,BSG,SNCG,CEND1,STMN2,INIP,CHMP5,CD2BP2,NRF1,POLR2D,SRI,SSBP3,RBM8A,STX3,UBE2B,EMC10,LYNX1,HDGF,PPP1R13L,HDGFL3,SNCA,VGLL4,KHDRBS2,COA7,CDC26,CDC42SE2,JPT1,ZCCHC8,PAFAH1B2,TOMM7,ZNF830,HEBP2,RCN2,SS18L1,PG…
GO:CC	cytoplasmic vesicle membrane	GO:0030659	0.00103896	2.9834	930	129	17	26207	KDELR2,ITPR2,ATM,BIN1,BSG,CHMP5,SRI,STX3,SNCA,VTI1A,CALM1,CALM2,CALM3,AMPH,WIPI1,SYT9,MCTP1
GO:CC	vesicle membrane	GO:0012506	0.00134002	2.87289	948	129	17	26207	KDELR2,ITPR2,ATM,BIN1,BSG,CHMP5,SRI,STX3,SNCA,VTI1A,CALM1,CALM2,CALM3,AMPH,WIPI1,SYT9,MCTP1
GO:CC	protein-containing complex	GO:0032991	0.00234336	2.63016	7221	129	59	26207	RPL35A,SMC1B,MED23,ITPR2,DYNC2H1,NCAPG2,ATM,ATP6V1E2,CLNS1A,PAFAH1B3,NDUFB8,SRSF2,RBBP7,POLR2J,BIN1,S100A10,INIP,CHMP5,CD2BP2,NRF1,POLR2D,SSBP3,RBM8A,STX3,FXYD1,UBE2B,EMC10,HDGF,SNCA,PPP3R1,CDC26,ZCCHC8,COL9A1,PAFAH1B2,TOMM7,ZNF830,SS18L1,JUND,MRGBP,GON7,ING1,COL1A1,EIF1B,VTI1A,STX1B,NDUFV3,CPLX1,GSTP1,CALM1,CALM2,CALM3,RBBP4,CREB1,SP3,HBB-Y,BCL7B,ROMO1,PHC3,MST1R
GO:CC	axon	GO:0030424	0.00327552	2.48472	805	129	15	26207	ITPR2,BIN1,SNCG,STMN2,SRI,STX3,SNCA,CALB2,STX1B,CPLX1,CALM1,CALM2,CALM3,AMPH,CREB1
GO:CC	cytoplasmic vesicle	GO:0031410	0.00723564	2.14052	2068	129	25	26207	KDELR2,ITPR2,TMEM192,ATM,ATP6V1E2,BIN1,BSG,STMN2,CHMP5,SRI,STX3,SNCA,COL1A1,EBAG9,VTI1A,CALM1,CALM2,CALM3,MARCKSL1,AMPH,WIPI1,SYT9,TGOLN1,MCTP1,IER3IP1
GO:CC	cellular anatomical structure	GO:0110165	0.00726607	2.1387	22821	129	126	26207	RPL35A,SMC1B,TMEM186,KDELR2,SPIN4,URB1,VWA8,MED23,PGAP3,NOC2L,ITPR2,FN3K,DYNC2H1,NCAPG2,PIP5K1B,TMEM192,SACS,CKMT2,ATM,NSUN5,ATP6V1E2,DUSP14,TMEM164,CLNS1A,GABPB1,NAP1L4,PAFAH1B3,NDUFB8,ADGRE4,ATOX1,SRSF2,RBBP7,AKAP12,POLR2J,BIN1,S100A10,BSG,SNCG,CEND1,STMN2,INIP,CHMP5,CD2BP2,NRF1,POLR2D,SRI,SSBP3,SELENOP,GSDMC3,RBM8A,STX3,FXYD1,UBE2B,EMC10,LYNX1,HDGF,PPP1R13L,HDGFL3,SNCA,VGLL4,PPP3R1,KHDRBS2,COA…
GO:CC	vesicle	GO:0031982	0.00751851	2.12387	2207	129	26	26207	KDELR2,ITPR2,TMEM192,ATM,ATP6V1E2,BIN1,BSG,CEND1,STMN2,CHMP5,SRI,STX3,SNCA,COL1A1,EBAG9,VTI1A,CALM1,CALM2,CALM3,MARCKSL1,AMPH,WIPI1,SYT9,TGOLN1,MCTP1,IER3IP1
GO:CC	intracellular vesicle	GO:0097708	0.00753408	2.12297	2073	129	25	26207	KDELR2,ITPR2,TMEM192,ATM,ATP6V1E2,BIN1,BSG,STMN2,CHMP5,SRI,STX3,SNCA,COL1A1,EBAG9,VTI1A,CALM1,CALM2,CALM3,MARCKSL1,AMPH,WIPI1,SYT9,TGOLN1,MCTP1,IER3IP1
GO:CC	calyx of Held	GO:0044305	0.00819593	2.0864	35	129	4	26207	CPLX1,CALM1,CALM2,CALM3
GO:CC	synapse	GO:0045202	0.0112676	1.94817	1858	129	23	26207	RPL35A,ATM,AKAP12,BIN1,SNCG,SRI,STX3,LYNX1,SNCA,PPP3R1,PGRMC2,CALB2,VTI1A,STX1B,CPLX1,CALM1,CALM2,CALM3,MARCKSL1,AMPH,SYT9,MCTP1,TSPAN7
GO:CC	transcription regulator complex	GO:0005667	0.0181006	1.74231	523	129	11	26207	MED23,RBBP7,BIN1,S100A10,NRF1,SSBP3,HDGF,JUND,RBBP4,CREB1,SP3
GO:CC	bounding membrane of organelle	GO:0098588	0.0188451	1.7248	1789	129	22	26207	KDELR2,PGAP3,ITPR2,TMEM192,ATM,BIN1,BSG,CHMP5,SRI,STX3,SNCA,TOMM7,EBAG9,VTI1A,CALM1,CALM2,CALM3,AMPH,WIPI1,SYT9,MCTP1,IER3IP1
GO:CC	neuron projection	GO:0043005	0.0210081	1.67761	1544	129	20	26207	ITPR2,NAP1L4,BIN1,BSG,SNCG,STMN2,SRI,RBM8A,STX3,LYNX1,SNCA,CALB2,VTI1A,STX1B,CPLX1,CALM1,CALM2,CALM3,AMPH,CREB1
GO:CC	SNARE complex	GO:0031201	0.0224513	1.64876	45	129	4	26207	STX3,VTI1A,STX1B,CPLX1
GO:CC	1-alkyl-2-acetylglycerophosphocholine esterase complex	GO:0008247	0.0226084	1.64573	3	129	2	26207	PAFAH1B3,PAFAH1B2
GO:CC	presynaptic cytosol	GO:0099523	0.0244962	1.6109	46	129	4	26207	CALM1,CALM2,CALM3,MARCKSL1
GO:CC	chromosome	GO:0005694	0.0298635	1.52486	1457	129	19	26207	SMC1B,SPIN4,NOC2L,NCAPG2,ATM,NAP1L4,SRSF2,RBBP7,INIP,CHMP5,UBE2B,ZNF830,SS18L1,MRGBP,ING1,HMGN3,RBBP4,CREB1,BCL7B
GO:CC	cell junction	GO:0030054	0.0441166	1.3554	2454	129	26	26207	RPL35A,ATM,AKAP12,BIN1,SNCG,SRI,STX3,FXYD1,LYNX1,PPP1R13L,SNCA,PPP3R1,PGRMC2,CALB2,VTI1A,STX1B,CPLX1,PARVG,CALM1,CALM2,CALM3,MARCKSL1,AMPH,SYT9,MCTP1,TSPAN7
GO:CC	Sin3-type complex	GO:0070822	0.0456703	1.34037	21	129	3	26207	RBBP7,ING1,RBBP4
KEGG	Renin secretion	KEGG:04924	0.00069385	3.15873	75	61	6	9330	ITPR2,PPP3R1,CALM1,CALM2,CALM3,CREB1
KEGG	Oocyte meiosis	KEGG:04114	0.000965595	3.01521	120	61	7	9330	SMC1B,ITPR2,PPP3R1,CDC26,CALM1,CALM2,CALM3
KEGG	Estrogen signaling pathway	KEGG:04915	0.00189002	2.72353	133	61	7	9330	ITPR2,EBAG9,CALM1,CALM2,CALM3,CREB1,KRT14
KEGG	Glucagon signaling pathway	KEGG:04922	0.00451484	2.34536	104	61	6	9330	ITPR2,PPP3R1,CALM1,CALM2,CALM3,CREB1
KEGG	Long-term potentiation	KEGG:04720	0.00535886	2.27093	66	61	5	9330	ITPR2,PPP3R1,CALM1,CALM2,CALM3
KEGG	Amphetamine addiction	KEGG:05031	0.00618844	2.20842	68	61	5	9330	PPP3R1,CALM1,CALM2,CALM3,CREB1
KEGG	Cellular senescence	KEGG:04218	0.0108378	1.96506	175	61	7	9330	ITPR2,ATM,PPP3R1,CALM1,CALM2,CALM3,RBBP4
KEGG	Phosphatidylinositol signaling system	KEGG:04070	0.0315518	1.50098	96	61	5	9330	ITPR2,PIP5K1B,CALM1,CALM2,CALM3
KEGG	Aldosterone synthesis and secretion	KEGG:04925	0.0398798	1.39925	101	61	5	9330	ITPR2,CALM1,CALM2,CALM3,CREB1
REAC	CLEC7A (Dectin-1) induces NFAT activation	REAC:R-MMU-5607763	3.51489e-05	4.45409	7	67	4	8469	PPP3R1,CALM1,CALM2,CALM3
REAC	Calcineurin activates NFAT	REAC:R-MMU-2025928	6.98795e-05	4.15565	8	67	4	8469	PPP3R1,CALM1,CALM2,CALM3
REAC	Platelet calcium homeostasis	REAC:R-MMU-418360	0.00035771	3.44647	25	67	5	8469	ITPR2,SRI,CALM1,CALM2,CALM3
REAC	Sodium/Calcium exchangers	REAC:R-MMU-425561	0.000482494	3.31651	12	67	4	8469	SRI,CALM1,CALM2,CALM3
REAC	Ion homeostasis	REAC:R-MMU-5578775	0.000674444	3.17105	50	67	6	8469	ITPR2,SRI,FXYD1,CALM1,CALM2,CALM3
REAC	Reduction of cytosolic Ca++ levels	REAC:R-MMU-418359	0.000692791	3.1594	13	67	4	8469	SRI,CALM1,CALM2,CALM3
REAC	Post NMDA receptor activation events	REAC:R-MMU-438064	0.00096414	3.01586	14	67	4	8469	CALM1,CALM2,CALM3,CREB1
REAC	CREB1 phosphorylation through the activation of CaMKII/CaMKK/CaMKIV cascasde	REAC:R-MMU-442729	0.00133716	2.87382	5	67	3	8469	CALM1,CALM2,CALM3
REAC	CaMK IV-mediated phosphorylation of CREB	REAC:R-MMU-111932	0.00133716	2.87382	5	67	3	8469	CALM1,CALM2,CALM3
REAC	Cam-PDE 1 activation	REAC:R-MMU-111957	0.00265917	2.57525	6	67	3	8469	CALM1,CALM2,CALM3
REAC	Activation of RAC1 downstream of NMDARs	REAC:R-MMU-9619229	0.00265917	2.57525	6	67	3	8469	CALM1,CALM2,CALM3
REAC	Transcriptional Regulation by E2F6	REAC:R-MMU-8953750	0.00808358	2.0924	23	67	4	8469	RBBP7,YAF2,RBBP4,PHC3
REAC	Tetrahydrobiopterin (BH4) synthesis, recycling, salvage and regulation	REAC:R-MMU-1474151	0.0109798	1.9594	9	67	3	8469	CALM1,CALM2,CALM3
REAC	Ion transport by P-type ATPases	REAC:R-MMU-936837	0.0148382	1.82862	52	67	5	8469	SRI,FXYD1,CALM1,CALM2,CALM3
REAC	Activation of Ca-permeable Kainate Receptor	REAC:R-MMU-451308	0.0213241	1.67113	11	67	3	8469	CALM1,CALM2,CALM3
REAC	Ionotropic activity of kainate receptors	REAC:R-MMU-451306	0.0213241	1.67113	11	67	3	8469	CALM1,CALM2,CALM3
REAC	eNOS activation	REAC:R-MMU-203615	0.0213241	1.67113	11	67	3	8469	CALM1,CALM2,CALM3
REAC	Cardiac conduction	REAC:R-MMU-5576891	0.0233418	1.63187	92	67	6	8469	ITPR2,SRI,FXYD1,CALM1,CALM2,CALM3
REAC	Activation of NMDA receptors and postsynaptic events	REAC:R-MMU-442755	0.0311156	1.50702	32	67	4	8469	CALM1,CALM2,CALM3,CREB1
REAC	PKA-mediated phosphorylation of CREB	REAC:R-MMU-111931	0.0462487	1.3349	14	67	3	8469	CALM1,CALM2,CALM3
REAC	PKA activation	REAC:R-MMU-163615	0.0462487	1.3349	14	67	3	8469	CALM1,CALM2,CALM3
REAC	Metabolism of nitric oxide: NOS3 activation and regulation	REAC:R-MMU-202131	0.0462487	1.3349	14	67	3	8469	CALM1,CALM2,CALM3
REAC	Glycogen breakdown (glycogenolysis)	REAC:R-MMU-70221	0.0462487	1.3349	14	67	3	8469	CALM1,CALM2,CALM3
TF	Factor: E2F-1
TF	Factor: E2F-1
TF	Factor: E2F-3
TF	Factor: ZF5
TF	Factor: Sp1
TF	Factor: ZF5
TF	Factor: Sp1
TF	Factor: Sp2
TF	Factor: E2F-4
TF	Factor: E2F-7
TF	Factor: WT1
TF	Factor: Sp1
TF	Factor: BCL6B
TF	Factor: ZF5
TF	Factor: Sp1
TF	Factor: SP2
TF	Factor: SP2
TF	Factor: SP100
TF	Factor: Kaiso
TF	Factor: Sp1
TF	Factor: GKLF
TF	Factor: GKLF
TF	Factor: Kaiso
TF	Factor: E2F-4
TF	Factor: KLF3
TF	Factor: E2F-3
TF	Factor: E2F
TF	Factor: Sp1
TF	Factor: IRF6
TF	Factor: E2F-4
TF	Factor: ZBED6
TF	Factor: Osx
TF	Factor: GKLF
TF	Factor: E2F-4
TF	Factor: FOXN4
TF	Factor: E2F-4
TF	Factor: LKLF
TF	Factor: Pax-4
TF	Factor: BCL6B
CORUM	Cohesin complex, incomplete (Smc1b, Ss18I1)	CORUM:3021	0.0167555	1.77584	2	13	2	1082	SMC1B,SS18L1
CORUM	Cohesin complex, incomplete (Smc1b, Sycp1, Ss18I1)	CORUM:3023	0.0499253	1.30168	3	13	2	1082	SMC1B,SS18L1
HP	Polymorphic ventricular tachycardia	HP:0031677	0.0498101	1.30268	10	37	3	5228	CALM1,CALM2,CALM3
Esclusive 0.1Gy 1week
source	term_name	term_id	adjusted_p_value	negative_log10_of_adjusted_p_value	term_size	query_size	intersection_size	effective_domain_size	intersections
GO:MF	protein binding	GO:0005515	1.29441e-05	4.88793	10224	114	78	24018	KIF1C,DOCK11,CRYAB,PF4,STAC2,TTLL13,CASTOR1,TBC1D2,AMN,PRKDC,CYFIP1,CNOT6,MTOR,PFDN6,SAP30L,MTPN,STAM2,ING5,PCP4,AQP1,TPD52,WBP4,CHMP1A,PJA2,MED21,NEUROD1,MYL9,GCSH,VAPB,EMB,PDAP1,CHMP4B,TRIAP1,TTR,RAD23B,ARPP19,FRAT1,RWDD1,SPA17,MAML1,TPM3,DNTTIP1,FIP1L1,TAF13,PKIA,TLR9,PCBD1,ADGRV1,ILRUN,S100B,PARP14,PM20D2,DRAXIN,NAP1L1,RNF41,MYL12B,PPP1R35,CRB2,IGSF1,AKIP1,CACNA1C,KRT1,BAIAP3,NPM1,SNCB,S100A6…
GO:MF	enzyme regulator activity	GO:0030234	0.00127137	2.89573	1269	114	20	24018	DOCK11,TBC1D2,PPP1R14C,RPLP1,CCNG2,ARPP19,DNTTIP1,FIP1L1,PKIA,ADGRV1,PPP1R35,APOC1,CRB2,NPM1,CKS2,PDZD11,SERPINA1D,CDC42EP2,SOCS2,CALM4
GO:MF	molecular function regulator activity	GO:0098772	0.00340806	2.46749	2125	114	26	24018	DOCK11,PF4,CASTOR1,TBC1D2,PPP1R14C,RPLP1,CCNG2,TTR,RAD23B,ARPP19,CAPRIN1,DNTTIP1,FIP1L1,PKIA,ADGRV1,PPP1R35,APOC1,CRB2,IGSF1,NPM1,CKS2,PDZD11,SERPINA1D,CDC42EP2,SOCS2,CALM4
GO:BP	regulation of cell differentiation	GO:0045595	0.0164847	1.78292	1740	115	22	25907	CYP26B1,PF4,PRKDC,CYFIP1,MTOR,ING5,PCP4,NEUROD1,MAML1,CAPRIN1,SRA1,TLR9,ADGRV1,S100B,DRAXIN,NAP1L1,RNF41,CRB2,MME,RBP1,ATRAID,SOCS2
GO:BP	positive regulation of biological process	GO:0048518	0.0225459	1.64693	6447	115	50	25907	DOCK11,CYP26B1,PF4,STAC2,CASTOR1,PRKDC,CYFIP1,CNOT6,MTOR,SAP30L,FAM168A,MTPN,ING5,PCP4,AQP1,TPD52,PJA2,MED21,NEUROD1,MED7,VAPB,CTRB1,TRIAP1,FRAT1,MAML1,CAPRIN1,SRA1,COPS9,TAF13,TLR9,PCBD1,ADGRV1,SFR1,S100B,PARP14,NAP1L1,RNF41,HELZ2,PPP1R35,CRB2,CACNA1C,KRT1,BAIAP3,NPM1,MME,ATRAID,HSPA1A,CDC42EP2,UBB,SOCS2
GO:BP	positive regulation of plasma membrane bounded cell projection assembly	GO:0120034	0.0248756	1.60423	112	115	6	25907	DOCK11,CYFIP1,MTOR,AQP1,PPP1R35,CDC42EP2
GO:BP	regulation of organelle assembly	GO:1902115	0.0276704	1.55799	240	115	8	25907	CNOT6,MTOR,CHMP1A,CHMP4B,CAPRIN1,PPP1R35,NPM1,HSPA1A
GO:BP	membraneless organelle assembly	GO:0140694	0.037138	1.43018	414	115	10	25907	PRKDC,CNOT6,CHMP1A,MYL9,CHMP4B,CAPRIN1,PPP1R35,NPM1,LSM3,HSPA1A
GO:BP	biological regulation	GO:0065007	0.0464696	1.33283	13503	115	82	25907	DOCK11,CRYAB,CYP26B1,PF4,STAC2,CASTOR1,TBC1D2,PRKDC,CYFIP1,CNOT6,MTOR,KCNQ5,PFDN6,SAP30L,FAM168A,MTPN,STAM2,ING5,PCP4,PPP1R14C,AQP1,TPD52,RPLP1,CHMP1A,PJA2,MED21,NEUROD1,MED7,CCNG2,VAPB,PDAP1,CTRB1,CHMP4B,FAM50A,TRIAP1,TTR,RAD23B,PPDPF,FRAT1,FRAT2,RWDD1,MAML1,CAPRIN1,SRA1,COPS9,FIP1L1,TAF13,PKIA,TLR9,PCBD1,ADGRV1,SFR1,ILRUN,S100B,PARP14,PM20D2,DRAXIN,NAP1L1,RNF41,MYL12B,HELZ2,PPP1R35,APOC1,CRB2,I…
GO:CC	cytoplasm	GO:0005737	1.34608e-06	5.87093	11558	114	81	26207	KIF1C,CRYAB,CYP26B1,MT-CO3,PF4,STAC2,CASTOR1,TBC1D2,AMN,CYFIP1,CNOT6,MTOR,KCNQ5,PFDN6,MTPN,TACC3,STAM2,PCP4,PPP1R14C,AQP1,TPD52,RPLP1,IDI1,CHMP1A,PJA2,NEUROD1,MYL9,GCSH,CCNG2,VAPB,PDAP1,TVP23B,CHMP4B,TRIAP1,RAD23B,ARPP19,FRAT1,FRAT2,RWDD1,SPA17,CAPRIN1,TPM3,SRA1,COPS9,RCN1,PKIA,TLR9,PCBD1,ADGRV1,ILRUN,S100B,PARP14,NAP1L1,ERH,RNF41,CCDC184,MYL12B,HELZ2,RPLP2,PPP1R35,APOC1,CRB2,AKIP1,CACNA1C,KRT1,B…
GO:CC	intracellular anatomical structure	GO:0005622	5.16739e-05	4.28673	17451	114	100	26207	KIF1C,RPP25L,CRYAB,CYP26B1,MT-CO3,PF4,STAC2,TTLL13,CASTOR1,TBC1D2,AMN,CCDC12,PRKDC,CYFIP1,CNOT6,MTOR,KCNQ5,SF3A3,PFDN6,SAP30L,MTPN,TACC3,STAM2,ING5,PCP4,PPP1R14C,AQP1,TPD52,WBP4,RPLP1,IDI1,CHMP1A,PJA2,MED21,NEUROD1,MYL9,GCSH,MED7,CCNG2,VAPB,PDAP1,TVP23B,CHMP4B,FAM50A,TRIAP1,RAD23B,ARPP19,FRAT1,FRAT2,RWDD1,SPA17,MAML1,CAPRIN1,TPM3,SRA1,COPS9,RCN1,DNTTIP1,FIP1L1,TAF13,PKIA,TLR9,PCBD1,ADGRV1,SFR1,IL…
GO:CC	protein-containing complex	GO:0032991	0.000211316	3.67507	7221	114	56	26207	KIF1C,RPP25L,CRYAB,MT-CO3,PF4,CASTOR1,AMN,CCDC12,PRKDC,CYFIP1,CNOT6,MTOR,KCNQ5,SF3A3,PFDN6,SAP30L,MTPN,ING5,AQP1,WBP4,RPLP1,CHMP1A,MED21,NEUROD1,MYL9,GCSH,MED7,CCNG2,CHMP4B,TRIAP1,TTR,RAD23B,MAML1,COPS9,DNTTIP1,FIP1L1,TAF13,ADGRV1,SFR1,ERH,MYL12B,RPLP2,APOC1,CRB2,CACNA1C,NDUFB2,NPM1,CKS2,PDZD11,LSM3,GLRX5,HSPA1A,KCNJ9,UBB,CLIC6,SOCS2
GO:CC	neuron projection	GO:0043005	0.0321081	1.49339	1544	114	18	26207	KIF1C,CRYAB,CYFIP1,MTOR,KCNQ5,MTPN,PCP4,AQP1,EMB,SPA17,CAPRIN1,TPM3,ADGRV1,CACNA1C,SNCB,MME,GLRX5,UBB
TF	Factor: AP-2gamma
TF	Factor: GABP-alpha
TF	Factor: FOXN4
TF	Factor: E2F-1
TF	Factor: AP-2
TF	Factor: E2F-1
TF	Factor: GKLF
TF	Factor: ZF5
TF	Factor: DRRS
TF	Factor: CACD
TF	Factor: GKLF
TF	Factor: Pet-1
TF	Factor: CTCF
TF	Factor: CACD
TF	Factor: ZF5
Esclusive 2Gy 1week
source	term_name	term_id	adjusted_p_value	negative_log10_of_adjusted_p_value	term_size	query_size	intersection_size	effective_domain_size	intersections
GO:MF	transcription coactivator activity	GO:0003713	0.0177665	1.7504	217	136	8	24018	NACA,NCOA6,BRD7,TADA3,PSIP1,MTDH,NUCKS1,HMGA1
GO:BP	chromatin organization	GO:0006325	0.014176	1.84845	842	134	16	25907	H2AX,PAK1,BRD7,TADA3,PSIP1,SET,DPF3,HMGN5,ATF2,NUCKS1,BICRAL,ACTB,SETBP1,VPS72,HMGA1,TSPYL2
GO:CC	nucleoplasm	GO:0005654	4.40528e-08	7.35603	3705	136	49	26207	DTX1,RHBDD2,ASS1,SMURF2,H2AX,AMMECR1,ORC6,MPP7,CLK2,SETD6,RBM18,SINHCAF,BCAS2,NCOA6,PAK1,PPM1G,SNRPC,NR2F2,BRD7,TADA3,E2F5,MED11,PSIP1,SET,DPF3,HMGN5,RFXAP,SP4,LUC7L3,CDKN1B,NUP62,ATF2,MTDH,PAX2,NUCKS1,ACTB,EPN3,SETBP1,TMA16,MED29,FOXJ2,VPS72,MCOLN1,MAGOH,EN2,IFFO1,CCDC106,BNIP3,RBM4B
GO:CC	organelle	GO:0043226	1.47333e-05	4.8317	16179	136	113	26207	KIF1C,NDUFA3,MTHFS,PIPOX,SPATA22,SLC38A7,GRIN2D,RANBP17,DTX1,RHBDD2,ASS1,LLPH,KRT79,FES,SMURF2,ITPR1,NACA,KRT13,COQ10B,H2AX,DGLUCY,KRT5,PGK2,TMC6,ADNP2,STON1,AMMECR1,ORC6,PRR11,MPP7,MRPS17,CLK2,WDR46,OXNAD1,THADA,DGAT1,EMC6,TMEM115,SCD1,TMCO1,SLC29A3,SETD6,RBM18,SINHCAF,BCAS2,NCOA6,OCLN,PAK1,PPM1G,SNRPC,CCDC115,NR2F2,AIF1,BRD7,TOX4,TCEAL5,TADA3,E2F5,MED11,PSIP1,SET,DPF3,SPAG7,HMGN5,SPINDOC,DNAJC2…
GO:CC	intracellular anatomical structure	GO:0005622	6.35061e-05	4.19718	17451	136	117	26207	KIF1C,NDUFA3,MTHFS,PIPOX,SPATA22,SAT2,SLC38A7,RANBP17,DTX1,RHBDD2,ASS1,LLPH,KRT79,FES,SMURF2,ITPR1,NACA,EXOC3L4,STAB2,KRT13,RASAL1,COQ10B,H2AX,DGLUCY,KRT5,PGK2,TMC6,ADNP2,STON1,AMMECR1,ORC6,PRR11,MPP7,MRPS17,CLK2,WDR46,OXNAD1,THADA,DGAT1,EMC6,TMEM115,SCD1,TMCO1,SLC29A3,SETD6,RBM18,SINHCAF,BCAS2,NCOA6,OCLN,PAK1,PPM1G,CCR1,SNRPC,CCDC115,NR2F2,AIF1,BRD7,TOX4,TCEAL5,TADA3,E2F5,MED11,PSIP1,SET,DPF3,C1…
GO:CC	intracellular organelle	GO:0043229	7.45981e-05	4.12727	15833	136	110	26207	KIF1C,NDUFA3,MTHFS,PIPOX,SPATA22,SLC38A7,RANBP17,DTX1,RHBDD2,ASS1,LLPH,KRT79,FES,SMURF2,ITPR1,NACA,KRT13,COQ10B,H2AX,DGLUCY,KRT5,TMC6,ADNP2,STON1,AMMECR1,ORC6,PRR11,MPP7,MRPS17,CLK2,WDR46,OXNAD1,THADA,DGAT1,EMC6,TMEM115,SCD1,TMCO1,SLC29A3,SETD6,RBM18,SINHCAF,BCAS2,NCOA6,OCLN,PAK1,PPM1G,SNRPC,CCDC115,NR2F2,AIF1,BRD7,TOX4,TCEAL5,TADA3,E2F5,MED11,PSIP1,SET,DPF3,SPAG7,HMGN5,SPINDOC,DNAJC24,WIPF3,RFXA…
GO:CC	nuclear lumen	GO:0031981	0.000499872	3.30114	5698	136	54	26207	DTX1,RHBDD2,ASS1,LLPH,SMURF2,ITPR1,H2AX,AMMECR1,ORC6,MPP7,CLK2,WDR46,SETD6,RBM18,SINHCAF,BCAS2,NCOA6,PAK1,PPM1G,SNRPC,NR2F2,BRD7,TADA3,E2F5,MED11,PSIP1,SET,DPF3,HMGN5,RFXAP,SP4,LUC7L3,CDKN1B,NUP62,ATF2,MTDH,PAX2,NUCKS1,ACTB,EPN3,SETBP1,TMA16,MED29,FOXJ2,VPS72,MCOLN1,MAGOH,EN2,IFFO1,CCDC106,BNIP3,TSPYL2,ZNF703,RBM4B
GO:CC	chromatin	GO:0000785	0.00122073	2.91338	795	136	16	26207	H2AX,SINHCAF,BRD7,TOX4,TADA3,PSIP1,SET,DPF3,HMGN5,ATF2,NUCKS1,BICRAL,ACTB,VPS72,HMGA1,TSPYL2
GO:CC	intracellular organelle lumen	GO:0070013	0.00173961	2.75955	6249	136	56	26207	DTX1,RHBDD2,ASS1,LLPH,SMURF2,ITPR1,H2AX,DGLUCY,AMMECR1,ORC6,MPP7,MRPS17,CLK2,WDR46,SETD6,RBM18,SINHCAF,BCAS2,NCOA6,PAK1,PPM1G,SNRPC,NR2F2,BRD7,TADA3,E2F5,MED11,PSIP1,SET,DPF3,HMGN5,RFXAP,SP4,LUC7L3,CDKN1B,NUP62,ATF2,MTDH,PAX2,NUCKS1,ACTB,EPN3,SETBP1,TMA16,MED29,FOXJ2,VPS72,MCOLN1,MAGOH,EN2,IFFO1,CCDC106,BNIP3,TSPYL2,ZNF703,RBM4B
GO:CC	organelle lumen	GO:0043233	0.00174857	2.75732	6250	136	56	26207	DTX1,RHBDD2,ASS1,LLPH,SMURF2,ITPR1,H2AX,DGLUCY,AMMECR1,ORC6,MPP7,MRPS17,CLK2,WDR46,SETD6,RBM18,SINHCAF,BCAS2,NCOA6,PAK1,PPM1G,SNRPC,NR2F2,BRD7,TADA3,E2F5,MED11,PSIP1,SET,DPF3,HMGN5,RFXAP,SP4,LUC7L3,CDKN1B,NUP62,ATF2,MTDH,PAX2,NUCKS1,ACTB,EPN3,SETBP1,TMA16,MED29,FOXJ2,VPS72,MCOLN1,MAGOH,EN2,IFFO1,CCDC106,BNIP3,TSPYL2,ZNF703,RBM4B
GO:CC	membrane-enclosed lumen	GO:0031974	0.00174857	2.75732	6250	136	56	26207	DTX1,RHBDD2,ASS1,LLPH,SMURF2,ITPR1,H2AX,DGLUCY,AMMECR1,ORC6,MPP7,MRPS17,CLK2,WDR46,SETD6,RBM18,SINHCAF,BCAS2,NCOA6,PAK1,PPM1G,SNRPC,NR2F2,BRD7,TADA3,E2F5,MED11,PSIP1,SET,DPF3,HMGN5,RFXAP,SP4,LUC7L3,CDKN1B,NUP62,ATF2,MTDH,PAX2,NUCKS1,ACTB,EPN3,SETBP1,TMA16,MED29,FOXJ2,VPS72,MCOLN1,MAGOH,EN2,IFFO1,CCDC106,BNIP3,TSPYL2,ZNF703,RBM4B
GO:CC	intracellular membrane-bounded organelle	GO:0043231	0.00203697	2.69101	14426	136	100	26207	KIF1C,NDUFA3,MTHFS,PIPOX,SLC38A7,RANBP17,DTX1,RHBDD2,ASS1,LLPH,FES,SMURF2,ITPR1,NACA,COQ10B,H2AX,DGLUCY,TMC6,ADNP2,STON1,AMMECR1,ORC6,PRR11,MPP7,MRPS17,CLK2,WDR46,OXNAD1,THADA,DGAT1,EMC6,TMEM115,SCD1,TMCO1,SLC29A3,SETD6,RBM18,SINHCAF,BCAS2,NCOA6,OCLN,PAK1,PPM1G,SNRPC,CCDC115,NR2F2,AIF1,BRD7,TOX4,TCEAL5,TADA3,E2F5,MED11,PSIP1,SET,DPF3,SPAG7,HMGN5,SPINDOC,WIPF3,RFXAP,SP4,FAM53C,LUC7L3,CDKN1B,NUP62,…
GO:CC	membrane-bounded organelle	GO:0043227	0.00615335	2.21089	14920	136	101	26207	KIF1C,NDUFA3,MTHFS,PIPOX,SLC38A7,RANBP17,DTX1,RHBDD2,ASS1,LLPH,FES,SMURF2,ITPR1,NACA,COQ10B,H2AX,DGLUCY,PGK2,TMC6,ADNP2,STON1,AMMECR1,ORC6,PRR11,MPP7,MRPS17,CLK2,WDR46,OXNAD1,THADA,DGAT1,EMC6,TMEM115,SCD1,TMCO1,SLC29A3,SETD6,RBM18,SINHCAF,BCAS2,NCOA6,OCLN,PAK1,PPM1G,SNRPC,CCDC115,NR2F2,AIF1,BRD7,TOX4,TCEAL5,TADA3,E2F5,MED11,PSIP1,SET,DPF3,SPAG7,HMGN5,SPINDOC,WIPF3,RFXAP,SP4,FAM53C,LUC7L3,CDKN1B,N…
GO:CC	chromosome	GO:0005694	0.00632289	2.19908	1457	136	21	26207	SPATA22,LLPH,H2AX,ORC6,SINHCAF,BCAS2,BRD7,TOX4,TADA3,PSIP1,SET,DPF3,HMGN5,SPINDOC,ATF2,NUCKS1,BICRAL,ACTB,VPS72,HMGA1,TSPYL2
GO:CC	calprotectin complex	GO:1990660	0.0083542	2.0781	2	136	2	26207	S100A8,S100A9
GO:CC	cellular anatomical structure	GO:0110165	0.0166771	1.77788	22821	136	132	26207	KIF1C,NDUFA3,MTHFS,PLP2,PIPOX,SPATA22,SAT2,SLC38A7,GRIN2D,RANBP17,DTX1,RHBDD2,ASS1,LLPH,KRT79,FES,SMURF2,ITPR1,NACA,SLC22A15,NTNG1,EXOC3L4,STAB2,KRT13,RASAL1,COQ10B,H2AX,DGLUCY,KRT5,PGK2,TMC6,ADNP2,STON1,AMMECR1,ORC6,PRR11,MPP7,MRPS17,CLK2,WDR46,OXNAD1,THADA,DGAT1,EMC6,TMEM115,SCD1,TMCO1,SLC29A3,SETD6,RBM18,SINHCAF,BCAS2,NCOA6,OCLN,FXYD6,PAK1,PPM1G,CCR1,SNRPC,CCDC115,CD99L2,NR2F2,AIF1,BRD7,TOX4,T…
GO:CC	nucleus	GO:0005634	0.029287	1.53332	10030	136	74	26207	RANBP17,DTX1,RHBDD2,ASS1,LLPH,SMURF2,ITPR1,NACA,H2AX,TMC6,ADNP2,AMMECR1,ORC6,PRR11,MPP7,CLK2,WDR46,TMEM115,SETD6,RBM18,SINHCAF,BCAS2,NCOA6,PAK1,PPM1G,SNRPC,NR2F2,AIF1,BRD7,TOX4,TCEAL5,TADA3,E2F5,MED11,PSIP1,SET,DPF3,SPAG7,HMGN5,SPINDOC,RFXAP,SP4,FAM53C,LUC7L3,CDKN1B,NUP62,SCRN1,ATF2,MTDH,PAX2,NUCKS1,BICRAL,SNRNP27,ACTB,EPN3,KLF13,SETBP1,TMA16,MED29,FOXJ2,VPS72,TIGD2,HMGA1,UBE2E2,MCOLN1,MAGOH,EN2,…
GO:CC	platelet dense granule	GO:0042827	0.0497841	1.30291	4	136	2	26207	ITPR1,HPS4
KEGG	ATP-dependent chromatin remodeling	KEGG:03082	0.0191076	1.71879	135	61	6	9330	H2AX,BRD7,DPF3,BICRAL,ACTB,VPS72
TF	Factor: FOXN4
TF	Factor: E2F-1
TF	Factor: ZF5
TF	Factor: ZF5
TF	Factor: IRF6
TF	Factor: EGR
TF	Factor: E2F
TF	Factor: Zic1
TF	Factor: Egr-1
TF	Factor: Sp1
TF	Factor: ZF5
TF	Factor: WT1
TF	Factor: CTCF
TF	Factor: IRF6
TF	Factor: E2F-3
TF	Factor: E2F-1
TF	Factor: FOXN4
TF	Factor: ZF5
TF	Factor: AP-2gamma
TF	Factor: Kaiso
TF	Factor: CTCF
TF	Factor: E2F-4
TF	Factor: Kaiso
TF	Factor: AP-2alpha
TF	Factor: RNF96
TF	Factor: E2F-7
TF	Factor: MOVO-B
TF	Factor: BCL6B
TF	Factor: Egr1
TF	Factor: Sp1
TF	Factor: E2F-4
TF	Factor: ZAC
TF	Factor: Zic1
TF	Factor: Tfap2a
TF	Factor: Sp1
TF	Factor: Egr-1
TF	Factor: WT1
TF	Factor: Sp1
TF	Factor: Zic3
Common 6weeks
source	term_name	term_id	adjusted_p_value	negative_log10_of_adjusted_p_value	term_size	query_size	intersection_size	effective_domain_size	intersections
GO:MF	single-stranded DNA helicase activity	GO:0017116	3.58254e-05	4.44581	23	44	4	24018	MCM6,MCM2,MCM7,MCM4
GO:MF	ATP-dependent activity	GO:0140657	0.000669927	3.17397	623	44	9	24018	MCM6,MCM2,MCM7,CECR2,MCM4,ATP6V1E2,SMC2,ABCC10,KIF1C
GO:MF	pheromone binding	GO:0005550	0.000670165	3.17382	108	44	5	24018	MUP18,MUP17,MUP6,MUP11,MUP1
GO:MF	single-stranded DNA binding	GO:0003697	0.0010818	2.96585	119	44	5	24018	MCM6,MCM2,MCM7,MCM4,SMC2
GO:MF	ATP-dependent activity, acting on DNA	GO:0008094	0.00117431	2.93022	121	44	5	24018	MCM6,MCM2,MCM7,CECR2,MCM4
GO:MF	DNA helicase activity	GO:0003678	0.00142205	2.84708	56	44	4	24018	MCM6,MCM2,MCM7,MCM4
GO:MF	catalytic activity, acting on DNA	GO:0140097	0.00245666	2.60966	248	44	6	24018	MCM6,MCM2,MCM7,LIG1,CECR2,MCM4
GO:MF	ATP hydrolysis activity	GO:0016887	0.00311538	2.50649	398	44	7	24018	MCM6,MCM2,MCM7,MCM4,SMC2,ABCC10,KIF1C
GO:MF	catalytic activity	GO:0003824	0.00762066	2.11801	6778	44	26	24018	MCM6,SFRP1,MCM2,MCM7,RND3,LIG1,LYZ2,CECR2,MCM4,MUP18,MUP11,CDK6,SMC2,CHIL3,ARHGAP25,GALNT4,ABCC10,CDK1,MST1R,FGF13,GSTT2,PIPOX,EEF2KMT,GSTT1,SOCS6,KIF1C
GO:MF	ATP binding	GO:0005524	0.0271144	1.5668	1507	44	11	24018	MCM6,MCM2,MCM7,LIG1,MCM4,CDK6,SMC2,ABCC10,CDK1,MST1R,KIF1C
GO:MF	adenyl ribonucleotide binding	GO:0032559	0.0347492	1.45906	1549	44	11	24018	MCM6,MCM2,MCM7,LIG1,MCM4,CDK6,SMC2,ABCC10,CDK1,MST1R,KIF1C
GO:MF	carbohydrate derivative binding	GO:0097367	0.0371881	1.4296	2483	44	14	24018	MCM6,SFRP1,MCM2,MCM7,RND3,LIG1,MCM4,CDK6,SMC2,CHIL3,ABCC10,CDK1,MST1R,KIF1C
GO:MF	small molecule binding	GO:0036094	0.0415257	1.38168	6473	44	24	24018	MCM6,MCM2,MCM7,RND3,PRIM2,LIG1,MCM4,MUP18,MUP17,MUP6,MUP11,MUP1,CDK6,SMC2,GALNT4,ABCC10,CDK1,MST1R,S100A4,PIPOX,DCAF15,DPH3,RBM4B,KIF1C
GO:BP	premeiotic DNA replication	GO:0006279	1.97995e-07	6.70335	6	45	4	25907	MCM6,MCM2,MCM7,MCM4
GO:BP	DNA replication initiation	GO:0006270	5.61467e-06	5.25068	34	45	5	25907	MCM6,MCM2,MCM7,PRIM2,MCM4
GO:BP	double-strand break repair via break-induced replication	GO:0000727	6.48436e-06	5.18813	12	45	4	25907	MCM6,MCM2,MCM7,MCM4
GO:BP	DNA replication	GO:0006260	0.000572678	3.24209	264	45	7	25907	MCM6,MCM2,MCM7,PRIM2,LIG1,MCM4,CDK1
GO:BP	nuclear DNA replication	GO:0033260	0.000748536	3.12579	36	45	4	25907	MCM6,MCM2,MCM7,MCM4
GO:BP	cell cycle DNA replication	GO:0044786	0.00127877	2.89321	41	45	4	25907	MCM6,MCM2,MCM7,MCM4
GO:BP	mitotic DNA replication	GO:1902969	0.00365977	2.43655	15	45	3	25907	MCM6,MCM2,MCM4
GO:BP	DNA-templated DNA replication	GO:0006261	0.00814233	2.08925	143	45	5	25907	MCM6,MCM2,MCM7,PRIM2,MCM4
GO:BP	negative regulation of protein secretion	GO:0050709	0.0290142	1.53739	89	45	4	25907	SFRP1,MUP18,MUP11,DPH3
GO:BP	mitotic cell cycle process	GO:1903047	0.0434984	1.36153	707	45	8	25907	MCM6,MCM2,MCM4,CDK6,SMC2,NCAPD2,CDK1,KCNA5
GO:BP	mitotic DNA replication initiation	GO:1902975	0.0490065	1.30975	5	45	2	25907	MCM2,MCM4
GO:BP	nuclear cell cycle DNA replication initiation	GO:1902315	0.0490065	1.30975	5	45	2	25907	MCM2,MCM4
GO:BP	cell cycle DNA replication initiation	GO:1902292	0.0490065	1.30975	5	45	2	25907	MCM2,MCM4
GO:CC	CMG complex	GO:0071162	7.52833e-07	6.1233	11	48	4	26207	MCM6,MCM2,MCM7,MCM4
GO:CC	MCM complex	GO:0042555	7.52833e-07	6.1233	11	48	4	26207	MCM6,MCM2,MCM7,MCM4
GO:CC	DNA replication preinitiation complex	GO:0031261	1.62676e-06	5.78868	13	48	4	26207	MCM6,MCM2,MCM7,MCM4
GO:CC	nuclear chromosome	GO:0000228	0.000342209	3.46571	310	48	7	26207	MCM6,MCM2,MCM7,PRIM2,MCM4,SMC2,NCAPD2
GO:CC	rough endoplasmic reticulum lumen	GO:0048237	0.0159489	1.79727	7	48	2	26207	LYZ2,CHIL3
GO:CC	condensin complex	GO:0000796	0.0212403	1.67284	8	48	2	26207	SMC2,NCAPD2
GO:CC	protein-DNA complex	GO:0032993	0.0241708	1.61671	256	48	5	26207	MCM6,MCM2,MCM7,PRIM2,MCM4
KEGG	DNA replication	KEGG:03030	7.98935e-09	8.09749	35	22	6	9330	MCM6,MCM2,MCM7,PRIM2,LIG1,MCM4
KEGG	Cell cycle	KEGG:04110	7.19674e-05	4.14286	155	22	6	9330	MCM6,MCM2,MCM7,MCM4,CDK6,CDK1
REAC	Activation of the pre-replicative complex	REAC:R-MMU-68962	5.52067e-06	5.25801	30	25	5	8469	MCM6,MCM2,MCM7,PRIM2,MCM4
REAC	Mitotic G1 phase and G1/S transition	REAC:R-MMU-453279	0.000393425	3.40514	127	25	6	8469	MCM6,MCM2,MCM7,PRIM2,MCM4,CDK6
REAC	Activation of ATR in response to replication stress	REAC:R-MMU-176187	0.000807655	3.09277	35	25	4	8469	MCM6,MCM2,MCM7,MCM4
REAC	DNA Replication Pre-Initiation	REAC:R-MMU-69002	0.00207841	2.68227	96	25	5	8469	MCM6,MCM2,MCM7,PRIM2,MCM4
REAC	G1/S Transition	REAC:R-MMU-69206	0.00293572	2.53229	103	25	5	8469	MCM6,MCM2,MCM7,PRIM2,MCM4
REAC	Synthesis of DNA	REAC:R-MMU-69239	0.00461489	2.33584	113	25	5	8469	MCM6,MCM2,MCM7,PRIM2,MCM4
REAC	DNA Replication	REAC:R-MMU-69306	0.00617954	2.20904	120	25	5	8469	MCM6,MCM2,MCM7,PRIM2,MCM4
REAC	S Phase	REAC:R-MMU-69242	0.0129949	1.88623	140	25	5	8469	MCM6,MCM2,MCM7,PRIM2,MCM4
REAC	Orc1 removal from chromatin	REAC:R-MMU-68949	0.0131925	1.87967	70	25	4	8469	MCM6,MCM2,MCM7,MCM4
REAC	Cell Cycle, Mitotic	REAC:R-MMU-69278	0.0176331	1.75367	502	25	8	8469	MCM6,MCM2,MCM7,PRIM2,MCM4,CDK6,SMC2,CDK1
REAC	Assembly of the pre-replicative complex	REAC:R-MMU-68867	0.0234204	1.63041	81	25	4	8469	MCM6,MCM2,MCM7,MCM4
REAC	G2/M Checkpoints	REAC:R-MMU-69481	0.0238526	1.62246	159	25	5	8469	MCM6,MCM2,MCM7,MCM4,CDK1
REAC	Switching of origins to a post-replicative state	REAC:R-MMU-69052	0.0353313	1.45184	90	25	4	8469	MCM6,MCM2,MCM7,MCM4
REAC	Cell Cycle	REAC:R-MMU-1640170	0.0493559	1.30666	581	25	8	8469	MCM6,MCM2,MCM7,PRIM2,MCM4,CDK6,SMC2,CDK1
WP	G1 to S cell cycle control	WP:WP413	3.56355e-08	7.44812	61	17	7	4533	MCM6,MCM2,MCM7,PRIM2,MCM4,CDK6,CDK1
WP	Comprehensive IL 17A signaling	WP:WP5242	0.0166343	1.779	102	17	4	4533	MCM6,MCM2,MCM7,MCM4
CORUM	MCM complex	CORUM:122	2.71651e-06	5.56599	6	9	4	1082	MCM6,MCM2,MCM7,MCM4
Esclusive 0.1Gy 6weeks
source	term_name	term_id	adjusted_p_value	negative_log10_of_adjusted_p_value	term_size	query_size	intersection_size	effective_domain_size	intersections
GO:MF	flap-structured DNA binding	GO:0070336	0.000759797	3.1193	2	34	2	24018	FAN1,WRN
GO:MF	FAD binding	GO:0071949	0.0137934	1.86033	45	34	3	24018	SQLE,XDH,ACOX1
GO:MF	nitrite reductase activity	GO:0098809	0.0339487	1.46918	10	34	2	24018	XDH,MB
GO:BP	localization	GO:0051179	0.00665874	2.17661	5309	36	20	25907	GH1,NACA,XKR4,S100A8,HMGN3,XDH,S100A9,TVP23B,EZH2,SLC22A6,SLC38A9,HSPA1A,GAL,KCNC2,PGRMC2,WRN,ADCYAP1,SLC6A5,MB,TSPAN7
GO:BP	transport	GO:0006810	0.00814621	2.08904	4364	36	18	25907	GH1,NACA,XKR4,S100A8,HMGN3,XDH,S100A9,TVP23B,SLC22A6,SLC38A9,HSPA1A,GAL,KCNC2,PGRMC2,ADCYAP1,SLC6A5,MB,TSPAN7
GO:BP	establishment of localization	GO:0051234	0.0215233	1.66709	4666	36	18	25907	GH1,NACA,XKR4,S100A8,HMGN3,XDH,S100A9,TVP23B,SLC22A6,SLC38A9,HSPA1A,GAL,KCNC2,PGRMC2,ADCYAP1,SLC6A5,MB,TSPAN7
GO:BP	neutrophil aggregation	GO:0070488	0.0322838	1.49102	5	36	2	25907	S100A8,S100A9
GO:BP	cellular response to toxic substance	GO:0097237	0.0465396	1.33218	125	36	4	25907	S100A8,S100A9,KCNC2,MB
GO:CC	calprotectin complex	GO:1990660	0.000371386	3.43017	2	36	2	26207	S100A8,S100A9
REAC	Metal sequestration by antimicrobial proteins	REAC:R-MMU-6799990	0.0115635	1.93691	4	24	2	8469	S100A8,S100A9
CORUM	Hdac2-Hop complex	CORUM:7502	0.0499575	1.3014	1	6	1	1082	HOPX
Esclusive 2Gy 6weeks
source	term_name	term_id	adjusted_p_value	negative_log10_of_adjusted_p_value	term_size	query_size	intersection_size	effective_domain_size	intersections
GO:MF	binding	GO:0005488	0.00307719	2.51185	16291	101	88	24018	ZIK1,CKMT2,PCNA,PLP2,TMEFF1,ZNF667,MCM5,DCC,OTX2,C1QL1,PRIM1,SMARCC1,MBTD1,RFC5,OTOF,GPC3,PYCR1,LRRC58,ZBTB45,PTMA,HINT2,HAUS7,PANX1,CRYM,CDKN2C,ZNHIT6,HOMEZ,RAB40C,KHDRBS3,RRM1,COQ10B,HPDL,BCOR,SHH,L3MBTL3,PTBP1,MAPKAPK5,MDK,RECK,AFAP1,CDK4,KLHL18,FBXO25,TLR3,MTARC1,IL18,CXADR,RBPJ,UBE2S,TMSB10,ZBTB33,ZNF423,RFC2,CD180,H2AC11,GPN1,MBD1,SEMA6A,TNS2,HAT1,ANTXR2,NIP7,KCTD16,RCN1,PRSS2,DCTPP1,SPEG,T…
GO:MF	protein binding	GO:0005515	0.00384226	2.41541	10224	101	65	24018	PCNA,PLP2,TMEFF1,DCC,C1QL1,PRIM1,SMARCC1,MBTD1,RFC5,GPC3,PYCR1,LRRC58,ZBTB45,PTMA,HAUS7,PANX1,CRYM,CDKN2C,ZNHIT6,KHDRBS3,RRM1,BCOR,SHH,L3MBTL3,PTBP1,MAPKAPK5,MDK,RECK,AFAP1,CDK4,KLHL18,FBXO25,TLR3,IL18,CXADR,RBPJ,TMSB10,ZBTB33,ZNF423,RFC2,CD180,H2AC11,SEMA6A,TNS2,HAT1,KCTD16,DCTPP1,SPEG,TIMM22,SELENOP,AVIL,H3C2,KRT5,MTF1,PDZD11,RHOQ,TEAD2,KRT10,RRM2,IGHM,GSTP2,KRT1,PCP4,TYMS,CRB2
GO:MF	small molecule binding	GO:0036094	0.0215574	1.6664	6473	101	46	24018	ZIK1,CKMT2,ZNF667,MCM5,PRIM1,MBTD1,RFC5,OTOF,ZBTB45,HINT2,CRYM,ZNHIT6,RAB40C,RRM1,COQ10B,HPDL,SHH,L3MBTL3,MAPKAPK5,MDK,CDK4,MTARC1,UBE2S,ZBTB33,ZNF423,RFC2,GPN1,MBD1,TNS2,ANTXR2,RCN1,PRSS2,DCTPP1,SPEG,SELENOP,KLF3,AVIL,ARF3,MTF1,RHOQ,RRM2,IGHM,ACSS3,PCP4,TYMS,CRB2
GO:MF	ribonucleoside-diphosphate reductase activity, thioredoxin disulfide as acceptor	GO:0004748	0.0249444	1.60303	3	101	2	24018	RRM1,RRM2
GO:MF	ribonucleoside-diphosphate reductase activity	GO:0061731	0.0249444	1.60303	3	101	2	24018	RRM1,RRM2
GO:BP	protein heterotetramerization	GO:0051290	0.000574968	3.24036	15	102	4	25907	RRM1,KRT10,RRM2,KRT1
GO:BP	protein heterooligomerization	GO:0051291	0.0110313	1.95737	30	102	4	25907	RRM1,KRT10,RRM2,KRT1
GO:BP	system development	GO:0048731	0.0246423	1.60832	4155	102	34	25907	PCNA,DCC,OTX2,C1QL1,SMARCC1,MBTD1,GPC3,ZBTB45,CDKN2C,RRM1,BCOR,SHH,PTBP1,MAPKAPK5,MDK,RECK,TLR3,IL18,CXADR,RBPJ,ZNF423,SEMA6A,TNS2,ANTXR2,RCN1,SPEG,SELENOP,AVIL,MTF1,TEAD2,MPZ,PCP4,TYMS,CRB2
GO:BP	positive regulation of BMP signaling pathway	GO:0030513	0.0290029	1.53756	38	102	4	25907	GPC3,RBPJ,ZNF423,CRB2
GO:BP	DNA-templated DNA replication	GO:0006261	0.042654	1.37004	143	102	6	25907	PCNA,MCM5,PRIM1,RFC5,RRM1,RFC2
GO:BP	2'-deoxyribonucleotide metabolic process	GO:0009394	0.0477625	1.32091	43	102	4	25907	RRM1,DCTPP1,RRM2,TYMS
GO:CC	ribonucleoside-diphosphate reductase complex	GO:0005971	0.0149949	1.82406	3	109	2	26207	RRM1,RRM2
GO:CC	DNA replication factor C complex	GO:0005663	0.0497114	1.30354	5	109	2	26207	RFC5,RFC2
KEGG	DNA replication	KEGG:03030	3.13502e-06	5.50376	35	54	6	9330	PCNA,MCM5,PRIM1,RFC5,RNASEH2C,RFC2
KEGG	Mismatch repair	KEGG:03430	0.0176078	1.75429	21	54	3	9330	PCNA,RFC5,RFC2
KEGG	Pyrimidine metabolism	KEGG:00240	0.0229049	1.64007	56	54	4	9330	RRM1,DCTPP1,RRM2,TYMS
REAC	Polymerase switching	REAC:R-MMU-69091	0.000184196	3.73472	12	53	4	8469	PCNA,PRIM1,RFC5,RFC2
REAC	Leading Strand Synthesis	REAC:R-MMU-69109	0.000184196	3.73472	12	53	4	8469	PCNA,PRIM1,RFC5,RFC2
REAC	Lagging Strand Synthesis	REAC:R-MMU-69186	0.000664798	3.17731	16	53	4	8469	PCNA,PRIM1,RFC5,RFC2
REAC	DNA strand elongation	REAC:R-MMU-69190	0.00173724	2.76014	20	53	4	8469	PCNA,PRIM1,RFC5,RFC2
REAC	Polymerase switching on the C-strand of the telomere	REAC:R-MMU-174411	0.00259869	2.58525	22	53	4	8469	PCNA,PRIM1,RFC5,RFC2
REAC	S Phase	REAC:R-MMU-69242	0.00669934	2.17397	140	53	7	8469	PCNA,MCM5,PRIM1,RFC5,CDK4,UBE2S,RFC2
REAC	Telomere C-strand (Lagging Strand) Synthesis	REAC:R-MMU-174417	0.00707447	2.15031	28	53	4	8469	PCNA,PRIM1,RFC5,RFC2
REAC	Synthesis of DNA	REAC:R-MMU-69239	0.0192236	1.71616	113	53	6	8469	PCNA,MCM5,PRIM1,RFC5,UBE2S,RFC2
REAC	DNA Replication	REAC:R-MMU-69306	0.0268797	1.57058	120	53	6	8469	PCNA,MCM5,PRIM1,RFC5,UBE2S,RFC2
REAC	Translesion synthesis by POLI	REAC:R-MMU-5656121	0.0345668	1.46134	16	53	3	8469	PCNA,RFC5,RFC2
REAC	Translesion synthesis by REV1	REAC:R-MMU-110312	0.0345668	1.46134	16	53	3	8469	PCNA,RFC5,RFC2
REAC	PCNA-Dependent Long Patch Base Excision Repair	REAC:R-MMU-5651801	0.0345668	1.46134	16	53	3	8469	PCNA,RFC5,RFC2
REAC	Extension of Telomeres	REAC:R-MMU-180786	0.0397811	1.40032	43	53	4	8469	PCNA,PRIM1,RFC5,RFC2
REAC	Translesion synthesis by POLK	REAC:R-MMU-5655862	0.0417885	1.37894	17	53	3	8469	PCNA,RFC5,RFC2
WP	G1 to S cell cycle control	WP:WP413	0.00164527	2.78376	61	30	5	4533	PCNA,MCM5,PRIM1,CDKN2C,CDK4
TF	Factor: E2F-1
TF	Factor: ZF5
TF	Factor: ZF5
CORUM	p18-Cdk4 complex	CORUM:5127	0.0167441	1.77614	2	12	2	1082	CDKN2C,CDK4
