# Supplementary material for: Multi-omics characterization of radiation-induced cerebellar remodeling and tumorigenic transcriptional programs
Source: Neoplasia. 2026 Jun 29;79:101333. doi: 10.1016/j.neo.2026.101333 (PMC13330529; doi:10.1016/j.neo.2026.101333)
Supplement: Supplementary file 14 [file mmc14.xlsx]

## Sheet: gProfiler_mmusculus_17-10-2025_
Supplementary Table 5, g:profiler Transctiptomics MB
Common 0.1Gy and 2Gy
source	term_name	term_id	adjusted_p_value	negative_log10_of_adjusted_p_value	term_size	query_size	intersection_size	effective_domain_size	intersections
GO:MF	RNA polymerase II cis-regulatory region sequence-specific DNA binding	GO:0000978	0.0119236	1.92359	1087	11	5	24018	DLX6,FEZF2,FOXD1,HOXA2,ZFP975
GO:MF	cis-regulatory region sequence-specific DNA binding	GO:0000987	0.0132903	1.87646	1112	11	5	24018	DLX6,FEZF2,FOXD1,HOXA2,ZFP975
GO:MF	DNA-binding transcription factor activity, RNA polymerase II-specific	GO:0000981	0.0227415	1.64318	1245	11	5	24018	DLX6,FEZF2,FOXD1,HOXA2,ZFP975
GO:MF	RNA polymerase II transcription regulatory region sequence-specific DNA binding	GO:0000977	0.0264144	1.57816	1285	11	5	24018	DLX6,FEZF2,FOXD1,HOXA2,ZFP975
GO:MF	DNA-binding transcription factor activity	GO:0003700	0.029884	1.52456	1319	11	5	24018	DLX6,FEZF2,FOXD1,HOXA2,ZFP975
GO:MF	transcription cis-regulatory region binding	GO:0000976	0.0369839	1.43199	1380	11	5	24018	DLX6,FEZF2,FOXD1,HOXA2,ZFP975
GO:MF	transcription regulatory region nucleic acid binding	GO:0001067	0.037619	1.42459	1385	11	5	24018	DLX6,FEZF2,FOXD1,HOXA2,ZFP975
GO:MF	sequence-specific double-stranded DNA binding	GO:1990837	0.0465158	1.3324	1449	11	5	24018	DLX6,FEZF2,FOXD1,HOXA2,ZFP975
GO:BP	regionalization	GO:0003002	0.0335756	1.47398	412	12	4	25907	FEZF2,FOXD1,GDF3,HOXA2
GO:BP	regulation of transcription by RNA polymerase II	GO:0006357	0.042534	1.37126	2462	12	7	25907	DLX6,DLX6OS1,FEZF2,FOXD1,FRK,HOXA2,ZFP975
GO:BP	regulation of RNA metabolic process	GO:0051252	0.0429289	1.36725	3545	12	8	25907	DLX6,DLX6OS1,FEZF2,FOXD1,FRK,HOXA2,IGF2BP3,ZFP975
GO:BP	pattern specification process	GO:0007389	0.0499048	1.30186	456	12	4	25907	FEZF2,FOXD1,GDF3,HOXA2
Esclusive 0.1Gy and 2Gy
source	term_name	term_id	adjusted_p_value	negative_log10_of_adjusted_p_value	term_size	query_size	intersection_size	effective_domain_size	intersections
GO:MF	antigen binding	GO:0003823	1.71893e-16	15.7647	205	54	15	24018	H2-AA,H2-AB1,H2-M2,H2-Q4,H2-Q6,H2-Q7,IGHG3,IGHV1-39,IGHV1-9,IGHV14-2,IGHV3-6,IGHV8-8,IGHV9-3,IGLC2,TAP1
GO:MF	peptide antigen binding	GO:0042605	1.1101e-07	6.95464	71	54	7	24018	H2-AA,H2-AB1,H2-M2,H2-Q4,H2-Q6,H2-Q7,TAP1
GO:MF	GTP binding	GO:0005525	2.8718e-07	6.54185	603	54	13	24018	F830016B08RIK,GBP2B,GBP4,GBP8,GM4841,GUCY2E,IGTP,IIGP1,IIGP1C,IRGM2,MX1,TGTP1,TGTP2
GO:MF	guanyl ribonucleotide binding	GO:0032561	6.13845e-07	6.21194	642	54	13	24018	F830016B08RIK,GBP2B,GBP4,GBP8,GM4841,GUCY2E,IGTP,IIGP1,IIGP1C,IRGM2,MX1,TGTP1,TGTP2
GO:MF	guanyl nucleotide binding	GO:0019001	6.13845e-07	6.21194	642	54	13	24018	F830016B08RIK,GBP2B,GBP4,GBP8,GM4841,GUCY2E,IGTP,IIGP1,IIGP1C,IRGM2,MX1,TGTP1,TGTP2
GO:MF	GTPase activity	GO:0003924	3.57202e-05	4.44709	744	54	12	24018	F830016B08RIK,GBP2B,GBP4,GBP8,GM4841,IGTP,IIGP1,IIGP1C,IRGM2,MX1,TGTP1,TGTP2
GO:MF	peptide binding	GO:0042277	9.4451e-05	4.02479	279	54	8	24018	CD74,H2-AA,H2-AB1,H2-M2,H2-Q4,H2-Q6,H2-Q7,TAP1
GO:MF	ribonucleoside triphosphate phosphatase activity	GO:0017111	0.000477857	3.3207	1135	54	13	24018	F830016B08RIK,GBP2B,GBP4,GBP8,GM4841,IGTP,IIGP1,IIGP1C,IRGM2,MX1,TAP1,TGTP1,TGTP2
GO:MF	pyrophosphatase activity	GO:0016462	0.0008255	3.08328	1192	54	13	24018	F830016B08RIK,GBP2B,GBP4,GBP8,GM4841,IGTP,IIGP1,IIGP1C,IRGM2,MX1,TAP1,TGTP1,TGTP2
GO:MF	hydrolase activity, acting on acid anhydrides, in phosphorus-containing anhydrides	GO:0016818	0.000833223	3.07924	1193	54	13	24018	F830016B08RIK,GBP2B,GBP4,GBP8,GM4841,IGTP,IIGP1,IIGP1C,IRGM2,MX1,TAP1,TGTP1,TGTP2
GO:MF	hydrolase activity, acting on acid anhydrides	GO:0016817	0.000833223	3.07924	1193	54	13	24018	F830016B08RIK,GBP2B,GBP4,GBP8,GM4841,IGTP,IIGP1,IIGP1C,IRGM2,MX1,TAP1,TGTP1,TGTP2
GO:MF	MHC class II protein complex binding	GO:0023026	0.000841396	3.075	11	54	3	24018	CD74,H2-AA,H2-AB1
GO:MF	MHC protein complex binding	GO:0023023	0.00230548	2.63724	15	54	3	24018	CD74,H2-AA,H2-AB1
GO:MF	purine ribonucleoside triphosphate binding	GO:0035639	0.00378071	2.42243	2072	54	16	24018	F830016B08RIK,GBP2B,GBP4,GBP8,GM4841,GUCY2E,IGTP,IIGP1,IIGP1C,IRGM2,MX1,NLRC5,P2RX6,TAP1,TGTP1,TGTP2
GO:MF	purine ribonucleotide binding	GO:0032555	0.00549661	2.2599	2134	54	16	24018	F830016B08RIK,GBP2B,GBP4,GBP8,GM4841,GUCY2E,IGTP,IIGP1,IIGP1C,IRGM2,MX1,NLRC5,P2RX6,TAP1,TGTP1,TGTP2
GO:MF	hydrolase activity	GO:0016787	0.0058141	2.23552	3242	54	20	24018	CFB,ENPP6,F830016B08RIK,GBP2B,GBP4,GBP8,GM4841,IGTP,IIGP1,IIGP1C,IRGM2,KL,MX1,MYRF,PSMB9,PTPN7,SERPINA3G,TAP1,TGTP1,TGTP2
GO:MF	ribonucleotide binding	GO:0032553	0.00614729	2.21132	2153	54	16	24018	F830016B08RIK,GBP2B,GBP4,GBP8,GM4841,GUCY2E,IGTP,IIGP1,IIGP1C,IRGM2,MX1,NLRC5,P2RX6,TAP1,TGTP1,TGTP2
GO:MF	carbohydrate derivative binding	GO:0097367	0.00890917	2.05016	2483	54	17	24018	CXCL13,F830016B08RIK,GBP2B,GBP4,GBP8,GM4841,GUCY2E,IGTP,IIGP1,IIGP1C,IRGM2,MX1,NLRC5,P2RX6,TAP1,TGTP1,TGTP2
GO:MF	purine nucleotide binding	GO:0017076	0.0103824	1.9837	2245	54	16	24018	F830016B08RIK,GBP2B,GBP4,GBP8,GM4841,GUCY2E,IGTP,IIGP1,IIGP1C,IRGM2,MX1,NLRC5,P2RX6,TAP1,TGTP1,TGTP2
GO:MF	CXCR3 chemokine receptor binding	GO:0048248	0.0142708	1.84555	4	54	2	24018	CXCL13,CXCL9
GO:MF	nucleotide binding	GO:0000166	0.0242228	1.61578	2405	54	16	24018	F830016B08RIK,GBP2B,GBP4,GBP8,GM4841,GUCY2E,IGTP,IIGP1,IIGP1C,IRGM2,MX1,NLRC5,P2RX6,TAP1,TGTP1,TGTP2
GO:MF	nucleoside phosphate binding	GO:1901265	0.0271906	1.56558	2428	54	16	24018	F830016B08RIK,GBP2B,GBP4,GBP8,GM4841,GUCY2E,IGTP,IIGP1,IIGP1C,IRGM2,MX1,NLRC5,P2RX6,TAP1,TGTP1,TGTP2
GO:BP	immune response	GO:0006955	4.38645e-25	24.3579	1979	59	38	25907	CD74,CFB,CXCL13,CXCL9,F830016B08RIK,GBP2B,GBP4,GBP8,GM4841,H2-AA,H2-AB1,H2-M2,H2-Q4,H2-Q6,H2-Q7,IGHG3,IGHV1-39,IGHV1-9,IGHV14-2,IGHV3-6,IGHV8-8,IGHV9-3,IGKV1-110,IGKV3-5,IGKV6-25,IGKV9-124,IGLC2,IGTP,IIGP1,IIGP1C,IRGM2,MX1,NLRC5,OASL1,PTGER4,TAP1,TGTP1,TGTP2
GO:BP	immune system process	GO:0002376	2.34288e-19	18.6303	2848	59	38	25907	CD74,CFB,CXCL13,CXCL9,F830016B08RIK,GBP2B,GBP4,GBP8,GM4841,H2-AA,H2-AB1,H2-M2,H2-Q4,H2-Q6,H2-Q7,IGHG3,IGHV1-39,IGHV1-9,IGHV14-2,IGHV3-6,IGHV8-8,IGHV9-3,IGKV1-110,IGKV3-5,IGKV6-25,IGKV9-124,IGLC2,IGTP,IIGP1,IIGP1C,IRGM2,MX1,NLRC5,OASL1,PTGER4,TAP1,TGTP1,TGTP2
GO:BP	defense response to symbiont	GO:0140546	3.38574e-14	13.4703	1038	59	23	25907	CD74,CFB,CXCL13,CXCL9,F830016B08RIK,GBP2B,GBP4,GBP8,GM4841,H2-AA,H2-AB1,H2-Q7,IGHG3,IGTP,IIGP1,IIGP1C,IRGM2,MX1,NLRC5,OASL1,TAP1,TGTP1,TGTP2
GO:BP	defense response to other organism	GO:0098542	1.70463e-12	11.7684	1244	59	23	25907	CD74,CFB,CXCL13,CXCL9,F830016B08RIK,GBP2B,GBP4,GBP8,GM4841,H2-AA,H2-AB1,H2-Q7,IGHG3,IGTP,IIGP1,IIGP1C,IRGM2,MX1,NLRC5,OASL1,TAP1,TGTP1,TGTP2
GO:BP	lymphocyte mediated immunity	GO:0002449	2.40262e-12	11.6193	431	59	16	25907	CD74,CFB,H2-AB1,H2-M2,H2-Q4,H2-Q6,H2-Q7,IGHG3,IGHV1-39,IGHV1-9,IGHV14-2,IGHV3-6,IGHV8-8,IGHV9-3,IGLC2,TAP1
GO:BP	response to type II interferon	GO:0034341	8.54793e-12	11.0681	126	59	11	25907	CD74,GBP2B,GBP4,GBP8,H2-AA,H2-AB1,H2-Q7,IGTP,NLRC5,TGTP1,TGTP2
GO:BP	innate immune response	GO:0045087	2.38524e-11	10.6225	963	59	20	25907	CD74,CFB,F830016B08RIK,GBP2B,GBP4,GBP8,GM4841,H2-AA,H2-AB1,H2-Q7,IGTP,IIGP1,IIGP1C,IRGM2,MX1,NLRC5,OASL1,TAP1,TGTP1,TGTP2
GO:BP	adaptive immune response	GO:0002250	2.78287e-11	10.5555	607	59	17	25907	CD74,CFB,H2-AA,H2-AB1,H2-M2,H2-Q4,H2-Q6,H2-Q7,IGHG3,IGHV1-39,IGHV1-9,IGHV14-2,IGHV3-6,IGHV8-8,IGHV9-3,IGLC2,TAP1
GO:BP	leukocyte mediated immunity	GO:0002443	6.27318e-11	10.2025	532	59	16	25907	CD74,CFB,H2-AB1,H2-M2,H2-Q4,H2-Q6,H2-Q7,IGHG3,IGHV1-39,IGHV1-9,IGHV14-2,IGHV3-6,IGHV8-8,IGHV9-3,IGLC2,TAP1
GO:BP	adaptive immune response based on somatic recombination of immune receptors built from immunoglobulin superfamily domains	GO:0002460	1.14117e-10	9.94265	454	59	15	25907	CD74,CFB,H2-AB1,H2-M2,H2-Q4,H2-Q6,H2-Q7,IGHG3,IGHV1-39,IGHV1-9,IGHV14-2,IGHV3-6,IGHV8-8,IGHV9-3,IGLC2
GO:BP	response to other organism	GO:0051707	2.19743e-10	9.65808	1742	59	24	25907	CD74,CFB,CXCL13,CXCL9,F830016B08RIK,GBP2B,GBP4,GBP8,GM4841,H2-AA,H2-AB1,H2-Q7,IGHG3,IGTP,IIGP1,IIGP1C,IRGM2,MX1,NLRC5,OASL1,PTGER4,TAP1,TGTP1,TGTP2
GO:BP	response to external biotic stimulus	GO:0043207	2.30983e-10	9.63642	1746	59	24	25907	CD74,CFB,CXCL13,CXCL9,F830016B08RIK,GBP2B,GBP4,GBP8,GM4841,H2-AA,H2-AB1,H2-Q7,IGHG3,IGTP,IIGP1,IIGP1C,IRGM2,MX1,NLRC5,OASL1,PTGER4,TAP1,TGTP1,TGTP2
GO:BP	cellular response to interferon-beta	GO:0035458	3.54839e-10	9.44997	50	59	8	25907	F830016B08RIK,GM4841,IGTP,IIGP1,IIGP1C,IRGM2,TGTP1,TGTP2
GO:BP	response to biotic stimulus	GO:0009607	3.82364e-10	9.41752	1787	59	24	25907	CD74,CFB,CXCL13,CXCL9,F830016B08RIK,GBP2B,GBP4,GBP8,GM4841,H2-AA,H2-AB1,H2-Q7,IGHG3,IGTP,IIGP1,IIGP1C,IRGM2,MX1,NLRC5,OASL1,PTGER4,TAP1,TGTP1,TGTP2
GO:BP	defense response	GO:0006952	4.47407e-10	9.3493	1800	59	24	25907	CD74,CFB,CXCL13,CXCL9,F830016B08RIK,GBP2B,GBP4,GBP8,GM4841,H2-AA,H2-AB1,H2-Q7,IGHG3,IGTP,IIGP1,IIGP1C,IRGM2,MX1,NLRC5,OASL1,PTGER4,TAP1,TGTP1,TGTP2
GO:BP	response to cytokine	GO:0034097	8.64274e-10	9.06335	1168	59	20	25907	CD74,COL1A1,CXCL13,CXCL9,F830016B08RIK,GBP2B,GBP4,GBP8,GM4841,H2-AA,H2-AB1,H2-Q7,IGTP,IIGP1,IIGP1C,IRGM2,NLRC5,OASL1,TGTP1,TGTP2
GO:BP	biological process involved in interspecies interaction between organisms	GO:0044419	1.02032e-09	8.99126	1870	59	24	25907	CD74,CFB,CXCL13,CXCL9,F830016B08RIK,GBP2B,GBP4,GBP8,GM4841,H2-AA,H2-AB1,H2-Q7,IGHG3,IGTP,IIGP1,IIGP1C,IRGM2,MX1,NLRC5,OASL1,PTGER4,TAP1,TGTP1,TGTP2
GO:BP	response to peptide	GO:1901652	1.12762e-09	8.94784	1185	59	20	25907	CD74,COL1A1,CXCL13,CXCL9,F830016B08RIK,GBP2B,GBP4,GBP8,GM4841,H2-AA,H2-AB1,H2-Q7,IGTP,IIGP1,IIGP1C,IRGM2,NLRC5,OASL1,TGTP1,TGTP2
GO:BP	response to interferon-beta	GO:0035456	1.24923e-09	8.90336	58	59	8	25907	F830016B08RIK,GM4841,IGTP,IIGP1,IIGP1C,IRGM2,TGTP1,TGTP2
GO:BP	cellular response to cytokine stimulus	GO:0071345	1.80715e-09	8.74301	1063	59	19	25907	CD74,COL1A1,CXCL13,CXCL9,F830016B08RIK,GBP2B,GBP4,GBP8,GM4841,H2-AB1,H2-Q7,IGTP,IIGP1,IIGP1C,IRGM2,NLRC5,OASL1,TGTP1,TGTP2
GO:BP	defense response to protozoan	GO:0042832	2.26827e-09	8.64431	35	59	7	25907	GBP4,GBP8,IGTP,IIGP1,IRGM2,TGTP1,TGTP2
GO:BP	immune effector process	GO:0002252	2.2804e-09	8.64199	798	59	17	25907	CD74,CFB,H2-AB1,H2-M2,H2-Q4,H2-Q6,H2-Q7,IGHG3,IGHV1-39,IGHV1-9,IGHV14-2,IGHV3-6,IGHV8-8,IGHV9-3,IGLC2,PTGER4,TAP1
GO:BP	response to protozoan	GO:0001562	5.15182e-09	8.28804	39	59	7	25907	GBP4,GBP8,IGTP,IIGP1,IRGM2,TGTP1,TGTP2
GO:BP	antigen processing and presentation of peptide antigen	GO:0048002	1.32644e-08	7.87731	77	59	8	25907	CD74,H2-AA,H2-AB1,H2-M2,H2-Q4,H2-Q6,H2-Q7,TAP1
GO:BP	immunoglobulin mediated immune response	GO:0016064	2.01437e-08	7.69586	255	59	11	25907	CD74,CFB,H2-AB1,IGHG3,IGHV1-39,IGHV1-9,IGHV14-2,IGHV3-6,IGHV8-8,IGHV9-3,IGLC2
GO:BP	B cell mediated immunity	GO:0019724	2.2851e-08	7.64109	258	59	11	25907	CD74,CFB,H2-AB1,IGHG3,IGHV1-39,IGHV1-9,IGHV14-2,IGHV3-6,IGHV8-8,IGHV9-3,IGLC2
GO:BP	response to external stimulus	GO:0009605	1.45054e-07	6.83847	2589	59	25	25907	CD74,CFB,COL1A1,CXCL13,CXCL9,F830016B08RIK,GBP2B,GBP4,GBP8,GM4841,H2-AA,H2-AB1,H2-Q7,IGHG3,IGTP,IIGP1,IIGP1C,IRGM2,MX1,NLRC5,OASL1,PTGER4,TAP1,TGTP1,TGTP2
GO:BP	antigen processing and presentation	GO:0019882	5.25055e-07	6.2798	121	59	8	25907	CD74,H2-AA,H2-AB1,H2-M2,H2-Q4,H2-Q6,H2-Q7,TAP1
GO:BP	autophagosome assembly	GO:0000045	7.26496e-07	6.13877	126	59	8	25907	F830016B08RIK,GM4841,IGTP,IIGP1,IIGP1C,IRGM2,TGTP1,TGTP2
GO:BP	autophagosome organization	GO:1905037	1.11952e-06	5.95097	133	59	8	25907	F830016B08RIK,GM4841,IGTP,IIGP1,IIGP1C,IRGM2,TGTP1,TGTP2
GO:BP	cellular response to type II interferon	GO:0071346	5.16576e-06	5.28687	101	59	7	25907	GBP2B,GBP4,GBP8,H2-AB1,H2-Q7,IGTP,NLRC5
GO:BP	response to stimulus	GO:0050896	3.12911e-05	4.50458	10427	59	45	25907	CACNA1H,CD74,CFB,COL1A1,CXCL13,CXCL9,F830016B08RIK,GBP2B,GBP4,GBP8,GM4841,GUCY2E,H2-AA,H2-AB1,H2-M2,H2-Q4,H2-Q6,H2-Q7,HUS1B,IGHG3,IGHV1-39,IGHV1-9,IGHV14-2,IGHV3-6,IGHV8-8,IGHV9-3,IGKV1-110,IGKV3-5,IGKV6-25,IGKV9-124,IGLC2,IGTP,IIGP1,IIGP1C,IRGM2,KL,MX1,MYRF,NLRC5,OASL1,P2RX6,PTGER4,TAP1,TGTP1,TGTP2
GO:BP	response to stress	GO:0006950	3.45338e-05	4.46176	3917	59	27	25907	CD74,CFB,COL1A1,CXCL13,CXCL9,F830016B08RIK,GBP2B,GBP4,GBP8,GM4841,H2-AA,H2-AB1,H2-Q7,HUS1B,IGHG3,IGTP,IIGP1,IIGP1C,IRGM2,MX1,MYRF,NLRC5,OASL1,PTGER4,TAP1,TGTP1,TGTP2
GO:BP	antigen processing and presentation of endogenous peptide antigen via MHC class I	GO:0019885	5.84697e-05	4.23307	41	59	5	25907	H2-M2,H2-Q4,H2-Q6,H2-Q7,TAP1
GO:BP	antigen processing and presentation of endogenous peptide antigen	GO:0002483	6.62557e-05	4.17878	42	59	5	25907	H2-M2,H2-Q4,H2-Q6,H2-Q7,TAP1
GO:BP	antigen processing and presentation of endogenous antigen	GO:0019883	7.48434e-05	4.12585	43	59	5	25907	H2-M2,H2-Q4,H2-Q6,H2-Q7,TAP1
GO:BP	vacuole organization	GO:0007033	9.76978e-05	4.01012	235	59	8	25907	F830016B08RIK,GM4841,IGTP,IIGP1,IIGP1C,IRGM2,TGTP1,TGTP2
GO:BP	positive regulation of immune response	GO:0050778	0.000167043	3.77717	751	59	12	25907	CD74,CFB,H2-AA,H2-AB1,H2-M2,H2-Q4,H2-Q6,H2-Q7,IGHG3,IRGM2,NLRC5,OASL1
GO:BP	regulation of immune response	GO:0050776	0.000198281	3.70272	924	59	13	25907	CD74,CFB,H2-AA,H2-AB1,H2-M2,H2-Q4,H2-Q6,H2-Q7,IGHG3,IRGM2,NLRC5,OASL1,TAP1
GO:BP	antigen processing and presentation of peptide antigen via MHC class I	GO:0002474	0.000219279	3.659	53	59	5	25907	H2-M2,H2-Q4,H2-Q6,H2-Q7,TAP1
GO:BP	positive regulation of immune system process	GO:0002684	0.000226038	3.64582	1109	59	14	25907	CD74,CFB,CXCL13,H2-AA,H2-AB1,H2-M2,H2-Q4,H2-Q6,H2-Q7,IGHG3,IRGM2,NLRC5,OASL1,PTGER4
GO:BP	macroautophagy	GO:0016236	0.000631153	3.19987	300	59	8	25907	F830016B08RIK,GM4841,IGTP,IIGP1,IIGP1C,IRGM2,TGTP1,TGTP2
GO:BP	cell killing	GO:0001906	0.000726843	3.13856	207	59	7	25907	H2-M2,H2-Q4,H2-Q6,H2-Q7,IGTP,IRGM2,TAP1
GO:BP	response to bacterium	GO:0009617	0.00141953	2.84785	918	59	12	25907	CFB,CXCL13,CXCL9,GBP4,GBP8,IGHG3,IIGP1,IRGM2,NLRC5,PTGER4,TGTP1,TGTP2
GO:BP	antigen processing and presentation of endogenous peptide antigen via MHC class I via ER pathway, TAP-independent	GO:0002486	0.00218234	2.66108	36	59	4	25907	H2-M2,H2-Q4,H2-Q6,H2-Q7
GO:BP	antigen processing and presentation of endogenous peptide antigen via MHC class Ib	GO:0002476	0.00244272	2.61213	37	59	4	25907	H2-M2,H2-Q4,H2-Q6,H2-Q7
GO:BP	antigen processing and presentation of endogenous peptide antigen via MHC class I via ER pathway	GO:0002484	0.00244272	2.61213	37	59	4	25907	H2-M2,H2-Q4,H2-Q6,H2-Q7
GO:BP	positive regulation of adaptive immune response	GO:0002821	0.00260314	2.5845	158	59	6	25907	CD74,H2-AB1,H2-M2,H2-Q4,H2-Q6,H2-Q7
GO:BP	antigen processing and presentation of peptide antigen via MHC class Ib	GO:0002428	0.00272546	2.56456	38	59	4	25907	H2-M2,H2-Q4,H2-Q6,H2-Q7
GO:BP	regulation of immune system process	GO:0002682	0.00295916	2.52883	1586	59	15	25907	CD74,CFB,CXCL13,H2-AA,H2-AB1,H2-M2,H2-Q4,H2-Q6,H2-Q7,IGHG3,IRGM2,NLRC5,OASL1,PTGER4,TAP1
GO:BP	antigen processing and presentation via MHC class Ib	GO:0002475	0.00336295	2.47328	40	59	4	25907	H2-M2,H2-Q4,H2-Q6,H2-Q7
GO:BP	regulation of leukocyte mediated cytotoxicity	GO:0001910	0.00809986	2.09152	109	59	5	25907	H2-M2,H2-Q4,H2-Q6,H2-Q7,TAP1
GO:BP	positive regulation of T cell mediated cytotoxicity	GO:0001916	0.00902566	2.04452	51	59	4	25907	H2-M2,H2-Q4,H2-Q6,H2-Q7
GO:BP	regulation of T cell mediated cytotoxicity	GO:0001914	0.0151425	1.8198	58	59	4	25907	H2-M2,H2-Q4,H2-Q6,H2-Q7
GO:BP	regulation of cell killing	GO:0031341	0.0158151	1.80093	125	59	5	25907	H2-M2,H2-Q4,H2-Q6,H2-Q7,TAP1
GO:BP	antigen processing and presentation of exogenous peptide antigen via MHC class II	GO:0019886	0.0233742	1.63126	21	59	3	25907	CD74,H2-AA,H2-AB1
GO:BP	regulation of adaptive immune response	GO:0002819	0.0248093	1.60539	234	59	6	25907	CD74,H2-AB1,H2-M2,H2-Q4,H2-Q6,H2-Q7
GO:BP	T cell mediated cytotoxicity	GO:0001913	0.0320653	1.49396	70	59	4	25907	H2-M2,H2-Q4,H2-Q6,H2-Q7
GO:BP	autophagy	GO:0006914	0.0339206	1.46954	515	59	8	25907	F830016B08RIK,GM4841,IGTP,IIGP1,IIGP1C,IRGM2,TGTP1,TGTP2
GO:BP	process utilizing autophagic mechanism	GO:0061919	0.0339206	1.46954	515	59	8	25907	F830016B08RIK,GM4841,IGTP,IIGP1,IIGP1C,IRGM2,TGTP1,TGTP2
GO:BP	leukocyte mediated cytotoxicity	GO:0001909	0.036991	1.4319	149	59	5	25907	H2-M2,H2-Q4,H2-Q6,H2-Q7,TAP1
GO:BP	positive regulation of adaptive immune response based on somatic recombination of immune receptors built from immunoglobulin superfamily domains	GO:0002824	0.03944	1.40406	151	59	5	25907	H2-AB1,H2-M2,H2-Q4,H2-Q6,H2-Q7
GO:BP	response to virus	GO:0009615	0.0401355	1.39647	381	59	7	25907	CXCL9,GBP4,MX1,NLRC5,OASL1,TGTP1,TGTP2
GO:BP	antigen processing and presentation of peptide antigen via MHC class II	GO:0002495	0.0401605	1.3962	25	59	3	25907	CD74,H2-AA,H2-AB1
GO:CC	MHC protein complex	GO:0042611	8.94911e-09	8.04822	28	59	6	26207	CD74,H2-AA,H2-AB1,H2-Q4,H2-Q6,H2-Q7
GO:CC	immunoglobulin complex	GO:0019814	1.65945e-07	6.78004	134	59	8	26207	IGHG3,IGHV1-39,IGHV1-9,IGHV14-2,IGHV3-6,IGHV8-8,IGHV9-3,IGLC2
GO:CC	extracellular region	GO:0005576	2.70754e-06	5.56743	2530	59	22	26207	ADAMTSL1,CD74,CFB,COL1A1,CXCL13,CXCL9,ENPP6,H2-M2,H2-Q4,H2-Q6,H2-Q7,IGHG3,IGHV3-6,IGKV1-110,IGKV3-5,IGKV6-25,IGKV9-124,IGLC2,IIGP1,KL,SERPINA3G,TGFBI
GO:CC	endoplasmic reticulum membrane	GO:0005789	4.5363e-06	5.3433	1122	59	15	26207	CD74,F830016B08RIK,GM4841,GUCY2E,H2-Q4,H2-Q6,H2-Q7,IGTP,IIGP1,IIGP1C,IRGM2,MYRF,TAP1,TGTP1,TGTP2
GO:CC	endoplasmic reticulum subcompartment	GO:0098827	4.81187e-06	5.31769	1127	59	15	26207	CD74,F830016B08RIK,GM4841,GUCY2E,H2-Q4,H2-Q6,H2-Q7,IGTP,IIGP1,IIGP1C,IRGM2,MYRF,TAP1,TGTP1,TGTP2
GO:CC	nuclear outer membrane-endoplasmic reticulum membrane network	GO:0042175	6.00428e-06	5.22154	1146	59	15	26207	CD74,F830016B08RIK,GM4841,GUCY2E,H2-Q4,H2-Q6,H2-Q7,IGTP,IIGP1,IIGP1C,IRGM2,MYRF,TAP1,TGTP1,TGTP2
GO:CC	organelle subcompartment	GO:0031984	1.49773e-05	4.82457	1420	59	16	26207	CD74,F830016B08RIK,GM4841,GUCY2E,H2-Q4,H2-Q6,H2-Q7,IGTP,IIGP1,IIGP1C,IRGM2,MYRF,TAP1,TGFBI,TGTP1,TGTP2
GO:CC	endoplasmic reticulum	GO:0005783	0.000512475	3.29033	1847	59	16	26207	CD74,CMAH,F830016B08RIK,GM4841,GUCY2E,H2-Q4,H2-Q6,H2-Q7,IGTP,IIGP1,IIGP1C,IRGM2,MYRF,TAP1,TGTP1,TGTP2
GO:CC	MHC class II protein complex	GO:0042613	0.000751326	3.12417	13	59	3	26207	CD74,H2-AA,H2-AB1
GO:CC	MHC class I protein complex	GO:0042612	0.00119147	2.92392	15	59	3	26207	H2-Q4,H2-Q6,H2-Q7
GO:CC	extracellular space	GO:0005615	0.00150993	2.82104	1770	59	15	26207	CD74,COL1A1,CXCL13,CXCL9,H2-M2,H2-Q4,H2-Q6,H2-Q7,IGHG3,IGKV1-110,IGKV3-5,IGKV6-25,IGKV9-124,SERPINA3G,TGFBI
GO:CC	side of membrane	GO:0098552	0.00274308	2.56176	803	59	10	26207	CD74,CXCL9,ENPP6,H2-AA,H2-AB1,H2-M2,H2-Q4,H2-Q6,H2-Q7,PTPN7
GO:CC	phagocytic vesicle membrane	GO:0030670	0.00288719	2.53953	62	59	4	26207	H2-Q4,H2-Q6,H2-Q7,TAP1
GO:CC	lumenal side of endoplasmic reticulum membrane	GO:0098553	0.00296139	2.5285	20	59	3	26207	H2-Q4,H2-Q6,H2-Q7
GO:CC	external side of plasma membrane	GO:0009897	0.00353988	2.45101	494	59	8	26207	CD74,CXCL9,H2-AA,H2-AB1,H2-M2,H2-Q4,H2-Q6,H2-Q7
GO:CC	endomembrane system	GO:0012505	0.00552414	2.25774	4247	59	23	26207	CD74,CMAH,COL1A1,F830016B08RIK,GBP4,GM4841,GUCY2E,H2-AA,H2-AB1,H2-Q4,H2-Q6,H2-Q7,HS3ST3B1,IGTP,IIGP1,IIGP1C,IRGM2,MYRF,PTGER4,TAP1,TGFBI,TGTP1,TGTP2
GO:CC	organelle membrane	GO:0031090	0.00691012	2.16051	3383	59	20	26207	CD74,F830016B08RIK,GBP4,GM4841,GUCY2E,H2-AA,H2-AB1,H2-Q4,H2-Q6,H2-Q7,HS3ST3B1,IGTP,IIGP1,IIGP1C,IRGM2,MYRF,PTGER4,TAP1,TGTP1,TGTP2
GO:CC	endocytic vesicle membrane	GO:0030666	0.00918186	2.03707	83	59	4	26207	H2-Q4,H2-Q6,H2-Q7,TAP1
GO:CC	lumenal side of membrane	GO:0098576	0.0093562	2.0289	29	59	3	26207	H2-Q4,H2-Q6,H2-Q7
GO:CC	phagocytic vesicle	GO:0045335	0.0465385	1.33219	126	59	4	26207	H2-Q4,H2-Q6,H2-Q7,TAP1
KEGG	Antigen processing and presentation	KEGG:04612	6.24879e-09	8.2042	82	29	8	9330	CD74,H2-AA,H2-AB1,H2-M2,H2-Q4,H2-Q6,H2-Q7,TAP1
KEGG	Graft-versus-host disease	KEGG:05332	9.13234e-07	6.03942	55	29	6	9330	H2-AA,H2-AB1,H2-M2,H2-Q4,H2-Q6,H2-Q7
KEGG	Allograft rejection	KEGG:05330	9.13234e-07	6.03942	55	29	6	9330	H2-AA,H2-AB1,H2-M2,H2-Q4,H2-Q6,H2-Q7
KEGG	Type I diabetes mellitus	KEGG:04940	1.90802e-06	5.71942	62	29	6	9330	H2-AA,H2-AB1,H2-M2,H2-Q4,H2-Q6,H2-Q7
KEGG	Autoimmune thyroid disease	KEGG:05320	4.36105e-06	5.36041	71	29	6	9330	H2-AA,H2-AB1,H2-M2,H2-Q4,H2-Q6,H2-Q7
KEGG	Viral myocarditis	KEGG:05416	1.4863e-05	4.82789	87	29	6	9330	H2-AA,H2-AB1,H2-M2,H2-Q4,H2-Q6,H2-Q7
KEGG	Phagosome	KEGG:04145	4.96923e-05	4.30371	173	29	7	9330	H2-AA,H2-AB1,H2-M2,H2-Q4,H2-Q6,H2-Q7,TAP1
KEGG	Epstein-Barr virus infection	KEGG:05169	0.000272134	3.56522	223	29	7	9330	H2-AA,H2-AB1,H2-M2,H2-Q4,H2-Q6,H2-Q7,TAP1
KEGG	Herpes simplex virus 1 infection	KEGG:05168	0.000338064	3.471	445	29	9	9330	CD74,H2-AA,H2-AB1,H2-M2,H2-Q4,H2-Q6,H2-Q7,TAP1,ZFP677
KEGG	Human papillomavirus infection	KEGG:05165	0.000557708	3.25359	353	29	8	9330	COL1A1,H2-M2,H2-Q4,H2-Q6,H2-Q7,MX2,OASL1,PTGER4
KEGG	Cell adhesion molecules	KEGG:04514	0.000863977	3.0635	174	29	6	9330	H2-AA,H2-AB1,H2-M2,H2-Q4,H2-Q6,H2-Q7
KEGG	Human T-cell leukemia virus 1 infection	KEGG:05166	0.00554255	2.25629	242	29	6	9330	H2-AA,H2-AB1,H2-M2,H2-Q4,H2-Q6,H2-Q7
KEGG	Human cytomegalovirus infection	KEGG:05163	0.00634763	2.19739	248	29	6	9330	H2-M2,H2-Q4,H2-Q6,H2-Q7,PTGER4,TAP1
KEGG	Toxoplasmosis	KEGG:05145	0.0224942	1.64793	109	29	4	9330	H2-AA,H2-AB1,IGTP,IRGM2
KEGG	Human immunodeficiency virus 1 infection	KEGG:05170	0.0446646	1.35004	232	29	5	9330	H2-M2,H2-Q4,H2-Q6,H2-Q7,TAP1
REAC	Immunoregulatory interactions between a Lymphoid and a non-Lymphoid cell	REAC:R-MMU-198933	6.76465e-08	7.16975	146	26	9	8469	COL1A1,H2-M2,H2-Q4,H2-Q6,H2-Q7,IGHV3-6,IGHV8-8,IGKV1-110,IGLC2
REAC	ER-Phagosome pathway	REAC:R-MMU-1236974	7.72635e-06	5.11203	31	26	5	8469	H2-M2,H2-Q4,H2-Q6,H2-Q7,TAP1
REAC	Initial triggering of complement	REAC:R-MMU-166663	1.37078e-05	4.86303	70	26	6	8469	CFB,IGHG3,IGHV3-6,IGHV8-8,IGKV1-110,IGLC2
REAC	Antigen Presentation: Folding, assembly and peptide loading of class I MHC	REAC:R-MMU-983170	2.57509e-05	4.58921	39	26	5	8469	H2-M2,H2-Q4,H2-Q6,H2-Q7,TAP1
REAC	Regulation of Complement cascade	REAC:R-MMU-977606	5.4618e-05	4.26266	88	26	6	8469	CFB,IGHG3,IGHV3-6,IGHV8-8,IGKV1-110,IGLC2
REAC	Complement cascade	REAC:R-MMU-166658	9.77818e-05	4.00974	97	26	6	8469	CFB,IGHG3,IGHV3-6,IGHV8-8,IGKV1-110,IGLC2
REAC	Endosomal/Vacuolar pathway	REAC:R-MMU-1236977	0.000157164	3.80365	23	26	4	8469	H2-M2,H2-Q4,H2-Q6,H2-Q7
REAC	Classical antibody-mediated complement activation	REAC:R-MMU-173623	0.000180409	3.74374	57	26	5	8469	IGHG3,IGHV3-6,IGHV8-8,IGKV1-110,IGLC2
REAC	FCGR activation	REAC:R-MMU-2029481	0.000275938	3.55919	62	26	5	8469	IGHG3,IGHV3-6,IGHV8-8,IGKV1-110,IGLC2
REAC	Creation of C4 and C2 activators	REAC:R-MMU-166786	0.000299105	3.52418	63	26	5	8469	IGHG3,IGHV3-6,IGHV8-8,IGKV1-110,IGLC2
REAC	Role of phospholipids in phagocytosis	REAC:R-MMU-2029485	0.000507604	3.29447	70	26	5	8469	IGHG3,IGHV3-6,IGHV8-8,IGKV1-110,IGLC2
REAC	Adaptive Immune System	REAC:R-MMU-1280218	0.000591885	3.22776	685	26	11	8469	CD74,COL1A1,H2-M2,H2-Q4,H2-Q6,H2-Q7,IGHV3-6,IGHV8-8,IGKV1-110,IGLC2,TAP1
REAC	Antigen processing-Cross presentation	REAC:R-MMU-1236975	0.00149595	2.82508	87	26	5	8469	H2-M2,H2-Q4,H2-Q6,H2-Q7,TAP1
REAC	Cell surface interactions at the vascular wall	REAC:R-MMU-202733	0.00171479	2.76579	158	26	6	8469	CD74,COL1A1,IGHV3-6,IGHV8-8,IGKV1-110,IGLC2
REAC	Regulation of actin dynamics for phagocytic cup formation	REAC:R-MMU-2029482	0.0032687	2.48562	102	26	5	8469	IGHG3,IGHV3-6,IGHV8-8,IGKV1-110,IGLC2
REAC	Immune System	REAC:R-MMU-168256	0.00360423	2.44319	1613	26	15	8469	CD74,CFB,COL1A1,H2-M2,H2-Q4,H2-Q6,H2-Q7,IGHG3,IGHV3-6,IGHV8-8,IGKV1-110,IGLC2,NLRC5,OASL1,TAP1
REAC	CD22 mediated BCR regulation	REAC:R-MMU-5690714	0.00566308	2.24695	55	26	4	8469	IGHV3-6,IGHV8-8,IGKV1-110,IGLC2
REAC	DAP12 interactions	REAC:R-MMU-2172127	0.00608602	2.21567	56	26	4	8469	H2-M2,H2-Q4,H2-Q6,H2-Q7
REAC	Fcgamma receptor (FCGR) dependent phagocytosis	REAC:R-MMU-2029480	0.00780358	2.10771	122	26	5	8469	IGHG3,IGHV3-6,IGHV8-8,IGKV1-110,IGLC2
REAC	Role of LAT2/NTAL/LAB on calcium mobilization	REAC:R-MMU-2730905	0.0085576	2.06765	61	26	4	8469	IGHV3-6,IGHV8-8,IGKV1-110,IGLC2
REAC	Innate Immune System	REAC:R-MMU-168249	0.013852	1.85849	950	26	11	8469	CFB,H2-M2,H2-Q4,H2-Q6,H2-Q7,IGHG3,IGHV3-6,IGHV8-8,IGKV1-110,IGLC2,NLRC5
REAC	Scavenging of heme from plasma	REAC:R-MMU-2168880	0.0147565	1.83102	70	26	4	8469	IGHV3-6,IGHV8-8,IGKV1-110,IGLC2
REAC	Antigen activates B Cell Receptor (BCR) leading to generation of second messengers	REAC:R-MMU-983695	0.0156049	1.80674	71	26	4	8469	IGHV3-6,IGHV8-8,IGKV1-110,IGLC2
REAC	FCERI mediated Ca+2 mobilization	REAC:R-MMU-2871809	0.017408	1.75925	73	26	4	8469	IGHV3-6,IGHV8-8,IGKV1-110,IGLC2
REAC	FCERI mediated MAPK activation	REAC:R-MMU-2871796	0.0203917	1.69055	76	26	4	8469	IGHV3-6,IGHV8-8,IGKV1-110,IGLC2
REAC	Binding and Uptake of Ligands by Scavenger Receptors	REAC:R-MMU-2173782	0.0274545	1.56139	82	26	4	8469	IGHV3-6,IGHV8-8,IGKV1-110,IGLC2
WP	Type II interferon signaling IFNG	WP:WP1253	3.50151e-05	4.45574	33	12	4	4533	CXCL9,GBP2B,PSMB9,TAP1
TF	Factor: IRF
TF	Factor: IRF-2
TF	Factor: IRF-1
TF	Factor: IRF-1
TF	Factor: ICSBP
TF	Factor: IRF-1
TF	Factor: IRF-7
TF	Factor: IRF
TF	Factor: Irf1
TF	Factor: IRF
TF	Factor: IRF
TF	Factor: IRF-9
TF	Factor: RelA-p65
TF	Factor: IRF-2
CORUM	Cd74-Cd44 receptor complex	CORUM:3226	0.0498677	1.30218	1	3	1	1082	CD74
HP	Elevated circulating D-dimer concentration	HP:0033106	0.0497982	1.30279	4	14	2	5228	H2-AB1,PSMB9
Esclusive 0.1Gy and 2Gy
source	term_name	term_id	adjusted_p_value	negative_log10_of_adjusted_p_value	term_size	query_size	intersection_size	effective_domain_size	intersections
GO:MF	pre-mRNA binding	GO:0036002	7.86198e-12	11.1045	299	73	15	24018	GM22220,GM22739,GM22973,GM23330,GM23511,GM23849,GM23928,GM23971,GM24305,GM24497,GM24950,GM25360,GM26316,RBM24,RNU2-10
GO:MF	pre-mRNA branch point binding	GO:0045131	3.40671e-09	8.46766	56	73	8	24018	GM22973,GM23849,GM23971,GM24497,GM24950,GM25360,GM26316,RNU2-10
GO:MF	pre-mRNA 5'-splice site binding	GO:0030627	0.0251855	1.59885	212	73	6	24018	GM22220,GM22739,GM23330,GM23511,GM23928,GM24305
GO:MF	RNA binding	GO:0003723	0.0338491	1.47045	2370	73	19	24018	GM22220,GM22505,GM22739,GM22973,GM23330,GM23511,GM23849,GM23928,GM23971,GM24265,GM24305,GM24407,GM24497,GM24950,GM25360,GM26316,RBM24,RNU2-10,MT-TV
GO:BP	RNA processing	GO:0006396	6.90874e-33	32.1606	3615	105	71	25907	CDKN2A,GM22220,GM22422,GM22442,GM22505,GM22620,GM22739,GM22767,GM22806,GM22973,GM23143,GM23262,GM23297,GM23330,GM23442,GM23511,GM23639,GM23751,GM23849,GM23928,GM23971,GM24119,GM24201,GM24265,GM24289,GM24305,GM24407,GM24451,GM24497,GM24616,GM24698,GM24950,GM25360,GM25394,GM25636,GM25776,GM25777,GM25788,GM25835,GM25852,GM26165,GM26175,GM26316,GM26397,GM26447,RBM24,RNU2-10,RPRL3,SNORA15,SNORA16A,SNO…
GO:BP	RNA biosynthetic process	GO:0032774	2.75679e-20	19.5596	6845	105	77	25907	CDKN2A,ELF3,GM22220,GM22422,GM22442,GM22505,GM22620,GM22739,GM22767,GM22806,GM22973,GM23143,GM23262,GM23297,GM23330,GM23442,GM23511,GM23639,GM23751,GM23849,GM23928,GM23971,GM24119,GM24201,GM24265,GM24289,GM24305,GM24407,GM24451,GM24497,GM24616,GM24698,GM24950,GM25360,GM25394,GM25636,GM25776,GM25777,GM25788,GM25835,GM25852,GM26165,GM26175,GM26316,GM26397,GM26447,LMO7,LUM,NEUROD4,PITX2,PLAGL1,RBM24…
GO:BP	nucleic acid biosynthetic process	GO:0141187	7.77357e-20	19.1094	6951	105	77	25907	CDKN2A,ELF3,GM22220,GM22422,GM22442,GM22505,GM22620,GM22739,GM22767,GM22806,GM22973,GM23143,GM23262,GM23297,GM23330,GM23442,GM23511,GM23639,GM23751,GM23849,GM23928,GM23971,GM24119,GM24201,GM24265,GM24289,GM24305,GM24407,GM24451,GM24497,GM24616,GM24698,GM24950,GM25360,GM25394,GM25636,GM25776,GM25777,GM25788,GM25835,GM25852,GM26165,GM26175,GM26316,GM26397,GM26447,LMO7,LUM,NEUROD4,PITX2,PLAGL1,RBM24…
GO:BP	RNA metabolic process	GO:0016070	1.88234e-19	18.7253	7043	105	77	25907	CDKN2A,ELF3,GM22220,GM22422,GM22442,GM22505,GM22620,GM22739,GM22767,GM22806,GM22973,GM23143,GM23262,GM23297,GM23330,GM23442,GM23511,GM23639,GM23751,GM23849,GM23928,GM23971,GM24119,GM24201,GM24265,GM24289,GM24305,GM24407,GM24451,GM24497,GM24616,GM24698,GM24950,GM25360,GM25394,GM25636,GM25776,GM25777,GM25788,GM25835,GM25852,GM26165,GM26175,GM26316,GM26397,GM26447,LMO7,LUM,NEUROD4,PITX2,PLAGL1,RBM24…
GO:BP	nucleobase-containing compound biosynthetic process	GO:0034654	1.0988e-18	17.9591	7231	105	77	25907	CDKN2A,ELF3,GM22220,GM22422,GM22442,GM22505,GM22620,GM22739,GM22767,GM22806,GM22973,GM23143,GM23262,GM23297,GM23330,GM23442,GM23511,GM23639,GM23751,GM23849,GM23928,GM23971,GM24119,GM24201,GM24265,GM24289,GM24305,GM24407,GM24451,GM24497,GM24616,GM24698,GM24950,GM25360,GM25394,GM25636,GM25776,GM25777,GM25788,GM25835,GM25852,GM26165,GM26175,GM26316,GM26397,GM26447,LMO7,LUM,NEUROD4,PITX2,PLAGL1,RBM24…
GO:BP	gene expression	GO:0010467	1.14086e-17	16.9428	9365	105	85	25907	ACTC1,CD5L,CDKN2A,CXCL5,ELF3,ERO1B,GM22220,GM22422,GM22442,GM22505,GM22620,GM22739,GM22767,GM22806,GM22973,GM23143,GM23262,GM23297,GM23330,GM23442,GM23511,GM23639,GM23751,GM23849,GM23928,GM23971,GM24119,GM24201,GM24265,GM24289,GM24305,GM24407,GM24451,GM24497,GM24616,GM24698,GM24950,GM25360,GM25394,GM25636,GM25776,GM25777,GM25788,GM25835,GM25852,GM26165,GM26175,GM26316,GM26397,GM26447,LMO7,LUM,MGA…
GO:BP	nucleic acid metabolic process	GO:0090304	3.09817e-17	16.5089	7604	105	77	25907	CDKN2A,ELF3,GM22220,GM22422,GM22442,GM22505,GM22620,GM22739,GM22767,GM22806,GM22973,GM23143,GM23262,GM23297,GM23330,GM23442,GM23511,GM23639,GM23751,GM23849,GM23928,GM23971,GM24119,GM24201,GM24265,GM24289,GM24305,GM24407,GM24451,GM24497,GM24616,GM24698,GM24950,GM25360,GM25394,GM25636,GM25776,GM25777,GM25788,GM25835,GM25852,GM26165,GM26175,GM26316,GM26397,GM26447,LMO7,LUM,NEUROD4,PITX2,PLAGL1,RBM24…
GO:BP	macromolecule biosynthetic process	GO:0009059	2.78907e-16	15.5545	9779	105	85	25907	ACTC1,CD5L,CDKN2A,CXCL5,ELF3,ERO1B,GM22220,GM22422,GM22442,GM22505,GM22620,GM22739,GM22767,GM22806,GM22973,GM23143,GM23262,GM23297,GM23330,GM23442,GM23511,GM23639,GM23751,GM23849,GM23928,GM23971,GM24119,GM24201,GM24265,GM24289,GM24305,GM24407,GM24451,GM24497,GM24616,GM24698,GM24950,GM25360,GM25394,GM25636,GM25776,GM25777,GM25788,GM25835,GM25852,GM26165,GM26175,GM26316,GM26397,GM26447,LMO7,LUM,MGA…
GO:BP	macromolecule metabolic process	GO:0043170	3.35383e-15	14.4745	12107	105	92	25907	ACTC1,ADAMTS13,ADGRV1,CAPN12,CD5L,CDKN2A,CXCL5,ELF3,ERO1B,GM22220,GM22422,GM22442,GM22505,GM22620,GM22739,GM22767,GM22806,GM22973,GM23143,GM23262,GM23297,GM23330,GM23442,GM23511,GM23639,GM23751,GM23849,GM23928,GM23971,GM24119,GM24201,GM24265,GM24289,GM24305,GM24407,GM24451,GM24497,GM24616,GM24698,GM24950,GM25360,GM25394,GM25636,GM25776,GM25777,GM25788,GM25835,GM25852,GM26165,GM26175,GM26316,GM263…
GO:BP	nucleobase-containing compound metabolic process	GO:0006139	3.41158e-15	14.467	8171	105	77	25907	CDKN2A,ELF3,GM22220,GM22422,GM22442,GM22505,GM22620,GM22739,GM22767,GM22806,GM22973,GM23143,GM23262,GM23297,GM23330,GM23442,GM23511,GM23639,GM23751,GM23849,GM23928,GM23971,GM24119,GM24201,GM24265,GM24289,GM24305,GM24407,GM24451,GM24497,GM24616,GM24698,GM24950,GM25360,GM25394,GM25636,GM25776,GM25777,GM25788,GM25835,GM25852,GM26165,GM26175,GM26316,GM26397,GM26447,LMO7,LUM,NEUROD4,PITX2,PLAGL1,RBM24…
GO:BP	biosynthetic process	GO:0009058	7.94063e-15	14.1001	10777	105	87	25907	ACTC1,CD5L,CDKN2A,CXCL5,ELF3,ERO1B,GM22220,GM22422,GM22442,GM22505,GM22620,GM22739,GM22767,GM22806,GM22973,GM23143,GM23262,GM23297,GM23330,GM23442,GM23511,GM23639,GM23751,GM23849,GM23928,GM23971,GM24119,GM24201,GM24265,GM24289,GM24305,GM24407,GM24451,GM24497,GM24616,GM24698,GM24950,GM25360,GM25394,GM25636,GM25776,GM25777,GM25788,GM25835,GM25852,GM26165,GM26175,GM26316,GM26397,GM26447,HMGCLL1,LMO7…
GO:BP	primary metabolic process	GO:0044238	4.82497e-14	13.3165	12513	105	92	25907	ADAMTS13,ADGRV1,ASPG,CAPN12,CD5L,CDKN2A,ELF3,ERO1B,GM22220,GM22422,GM22442,GM22505,GM22620,GM22739,GM22767,GM22806,GM22973,GM23143,GM23262,GM23297,GM23330,GM23442,GM23511,GM23639,GM23751,GM23849,GM23928,GM23971,GM24119,GM24201,GM24265,GM24289,GM24305,GM24407,GM24451,GM24497,GM24616,GM24698,GM24950,GM25360,GM25394,GM25636,GM25776,GM25777,GM25788,GM25835,GM25852,GM26165,GM26175,GM26316,GM26397,GM26…
GO:BP	metabolic process	GO:0008152	3.39193e-12	11.4696	14192	105	95	25907	ACTC1,ADAMTS13,ADGRV1,ASPG,CAPN12,CD5L,CDKN2A,CXCL5,ELF3,ERO1B,GM22220,GM22422,GM22442,GM22505,GM22620,GM22739,GM22767,GM22806,GM22973,GM23143,GM23262,GM23297,GM23330,GM23442,GM23511,GM23639,GM23751,GM23849,GM23928,GM23971,GM24119,GM24201,GM24265,GM24289,GM24305,GM24407,GM24451,GM24497,GM24616,GM24698,GM24950,GM25360,GM25394,GM25636,GM25776,GM25777,GM25788,GM25835,GM25852,GM26165,GM26175,GM26316,…
GO:BP	spliceosomal complex assembly	GO:0000245	8.19269e-08	7.08657	314	105	14	25907	GM22220,GM22739,GM22973,GM23330,GM23511,GM23849,GM23928,GM23971,GM24305,GM24497,GM24950,GM25360,GM26316,RNU2-10
GO:BP	mRNA branch site recognition	GO:0000348	1.25503e-07	6.90135	55	105	8	25907	GM22973,GM23849,GM23971,GM24497,GM24950,GM25360,GM26316,RNU2-10
GO:BP	RNA splicing, via transesterification reactions with bulged adenosine as nucleophile	GO:0000377	0.0108322	1.96528	1444	105	19	25907	GM22220,GM22505,GM22739,GM22973,GM23143,GM23330,GM23511,GM23849,GM23928,GM23971,GM24265,GM24305,GM24407,GM24497,GM24950,GM25360,GM26316,RBM24,RNU2-10
GO:BP	RNA splicing, via transesterification reactions	GO:0000375	0.0108322	1.96528	1444	105	19	25907	GM22220,GM22505,GM22739,GM22973,GM23143,GM23330,GM23511,GM23849,GM23928,GM23971,GM24265,GM24305,GM24407,GM24497,GM24950,GM25360,GM26316,RBM24,RNU2-10
GO:BP	mRNA splicing, via spliceosome	GO:0000398	0.0108322	1.96528	1444	105	19	25907	GM22220,GM22505,GM22739,GM22973,GM23143,GM23330,GM23511,GM23849,GM23928,GM23971,GM24265,GM24305,GM24407,GM24497,GM24950,GM25360,GM26316,RBM24,RNU2-10
GO:BP	cellular process	GO:0009987	0.0109764	1.95954	21471	105	102	25907	ACTC1,ADAMTS13,ADGRV1,ASPG,CAPN12,CD5L,CDKN2A,CRB2,CXCL5,ELF3,ERO1B,GM20458,GM22220,GM22422,GM22442,GM22505,GM22620,GM22739,GM22767,GM22806,GM22973,GM23143,GM23262,GM23297,GM23330,GM23442,GM23511,GM23639,GM23751,GM23849,GM23928,GM23971,GM24119,GM24201,GM24265,GM24289,GM24305,GM24407,GM24451,GM24497,GM24616,GM24698,GM24950,GM25360,GM25394,GM25636,GM25776,GM25777,GM25788,GM25835,GM25852,GM26165,GM2…
GO:BP	protein-RNA complex assembly	GO:0022618	0.0122304	1.91256	1320	105	18	25907	GM22220,GM22505,GM22739,GM22973,GM23143,GM23330,GM23511,GM23849,GM23928,GM23971,GM24265,GM24305,GM24407,GM24497,GM24950,GM25360,GM26316,RNU2-10
GO:BP	protein-RNA complex organization	GO:0071826	0.0134282	1.87198	1329	105	18	25907	GM22220,GM22505,GM22739,GM22973,GM23143,GM23330,GM23511,GM23849,GM23928,GM23971,GM24265,GM24305,GM24407,GM24497,GM24950,GM25360,GM26316,RNU2-10
GO:BP	ribonucleoprotein complex biogenesis	GO:0022613	0.0376817	1.42387	1577	105	19	25907	CDKN2A,GM22220,GM22505,GM22739,GM22973,GM23143,GM23330,GM23511,GM23849,GM23928,GM23971,GM24265,GM24305,GM24407,GM24497,GM24950,GM25360,GM26316,RNU2-10
GO:BP	RNA splicing	GO:0008380	0.0437306	1.35921	1594	105	19	25907	GM22220,GM22505,GM22739,GM22973,GM23143,GM23330,GM23511,GM23849,GM23928,GM23971,GM24265,GM24305,GM24407,GM24497,GM24950,GM25360,GM26316,RBM24,RNU2-10
GO:CC	nucleolus	GO:0005730	2.46229e-23	22.6087	2464	102	51	26207	CDKN2A,GM22422,GM22442,GM22620,GM22767,GM22806,GM23262,GM23297,GM23442,GM23639,GM23751,GM24119,GM24201,GM24289,GM24451,GM24616,GM24698,GM25394,GM25636,GM25776,GM25777,GM25788,GM25835,GM25852,GM26165,GM26175,GM26397,GM26447,SNORA15,SNORA16A,SNORA17,SNORA21,SNORA23,SNORA24,SNORA26,SNORA3,SNORA43,SNORA44,SNORA52,SNORA64,SNORA68,SNORA70,SNORA81,SNORA9,SNORD118,SNORD15A,SNORD15B,SNORD16A,SNORD22,SNORD…
GO:CC	nucleus	GO:0005634	6.02509e-12	11.22	10030	102	77	26207	CDKN2A,ELF3,GM22220,GM22422,GM22442,GM22505,GM22620,GM22739,GM22767,GM22806,GM22973,GM23143,GM23262,GM23297,GM23330,GM23442,GM23511,GM23639,GM23751,GM23849,GM23928,GM23971,GM24119,GM24201,GM24265,GM24289,GM24305,GM24407,GM24451,GM24497,GM24616,GM24698,GM24950,GM25360,GM25394,GM25636,GM25776,GM25777,GM25788,GM25835,GM25852,GM26165,GM26175,GM26316,GM26397,GM26447,H3F4,LMO7,NEUROD4,NPCD,PITX2,RBM24,…
GO:CC	intracellular organelle lumen	GO:0070013	5.6829e-11	10.2454	6249	102	59	26207	CDKN2A,ELF3,ERO1B,GM22422,GM22442,GM22620,GM22767,GM22806,GM23262,GM23297,GM23442,GM23639,GM23751,GM24119,GM24201,GM24289,GM24451,GM24616,GM24698,GM25394,GM25636,GM25776,GM25777,GM25788,GM25835,GM25852,GM26165,GM26175,GM26397,GM26447,H3F4,LMO7,PCSK9,PRTN3,RBM24,SNORA15,SNORA16A,SNORA17,SNORA21,SNORA23,SNORA24,SNORA26,SNORA3,SNORA43,SNORA44,SNORA52,SNORA64,SNORA68,SNORA70,SNORA81,SNORA9,SNORD118,S…
GO:CC	membrane-enclosed lumen	GO:0031974	5.72503e-11	10.2422	6250	102	59	26207	CDKN2A,ELF3,ERO1B,GM22422,GM22442,GM22620,GM22767,GM22806,GM23262,GM23297,GM23442,GM23639,GM23751,GM24119,GM24201,GM24289,GM24451,GM24616,GM24698,GM25394,GM25636,GM25776,GM25777,GM25788,GM25835,GM25852,GM26165,GM26175,GM26397,GM26447,H3F4,LMO7,PCSK9,PRTN3,RBM24,SNORA15,SNORA16A,SNORA17,SNORA21,SNORA23,SNORA24,SNORA26,SNORA3,SNORA43,SNORA44,SNORA52,SNORA64,SNORA68,SNORA70,SNORA81,SNORA9,SNORD118,S…
GO:CC	organelle lumen	GO:0043233	5.72503e-11	10.2422	6250	102	59	26207	CDKN2A,ELF3,ERO1B,GM22422,GM22442,GM22620,GM22767,GM22806,GM23262,GM23297,GM23442,GM23639,GM23751,GM24119,GM24201,GM24289,GM24451,GM24616,GM24698,GM25394,GM25636,GM25776,GM25777,GM25788,GM25835,GM25852,GM26165,GM26175,GM26397,GM26447,H3F4,LMO7,PCSK9,PRTN3,RBM24,SNORA15,SNORA16A,SNORA17,SNORA21,SNORA23,SNORA24,SNORA26,SNORA3,SNORA43,SNORA44,SNORA52,SNORA64,SNORA68,SNORA70,SNORA81,SNORA9,SNORD118,S…
GO:CC	nuclear lumen	GO:0031981	7.87944e-11	10.1035	5698	102	56	26207	CDKN2A,ELF3,GM22422,GM22442,GM22620,GM22767,GM22806,GM23262,GM23297,GM23442,GM23639,GM23751,GM24119,GM24201,GM24289,GM24451,GM24616,GM24698,GM25394,GM25636,GM25776,GM25777,GM25788,GM25835,GM25852,GM26165,GM26175,GM26397,GM26447,H3F4,LMO7,RBM24,SNORA15,SNORA16A,SNORA17,SNORA21,SNORA23,SNORA24,SNORA26,SNORA3,SNORA43,SNORA44,SNORA52,SNORA64,SNORA68,SNORA70,SNORA81,SNORA9,SNORD118,SNORD15A,SNORD15B,S…
GO:CC	U2 snRNP	GO:0005686	1.12173e-07	6.95011	72	102	8	26207	GM22973,GM23849,GM23971,GM24497,GM24950,GM25360,GM26316,RNU2-10
GO:CC	intracellular membraneless organelle	GO:0043232	3.12344e-07	6.50537	6515	102	54	26207	ACTC1,CDKN2A,GM22422,GM22442,GM22620,GM22767,GM22806,GM23262,GM23297,GM23442,GM23639,GM23751,GM24119,GM24201,GM24289,GM24451,GM24616,GM24698,GM25394,GM25636,GM25776,GM25777,GM25788,GM25835,GM25852,GM26165,GM26175,GM26397,GM26447,H3F4,ROR2,SNORA15,SNORA16A,SNORA17,SNORA21,SNORA23,SNORA24,SNORA26,SNORA3,SNORA43,SNORA44,SNORA52,SNORA64,SNORA68,SNORA70,SNORA81,SNORA9,SNORD118,SNORD15A,SNORD15B,SNORD1…
GO:CC	membraneless organelle	GO:0043228	3.14211e-07	6.50278	6516	102	54	26207	ACTC1,CDKN2A,GM22422,GM22442,GM22620,GM22767,GM22806,GM23262,GM23297,GM23442,GM23639,GM23751,GM24119,GM24201,GM24289,GM24451,GM24616,GM24698,GM25394,GM25636,GM25776,GM25777,GM25788,GM25835,GM25852,GM26165,GM26175,GM26397,GM26447,H3F4,ROR2,SNORA15,SNORA16A,SNORA17,SNORA21,SNORA23,SNORA24,SNORA26,SNORA3,SNORA43,SNORA44,SNORA52,SNORA64,SNORA68,SNORA70,SNORA81,SNORA9,SNORD118,SNORD15A,SNORD15B,SNORD1…
GO:CC	intracellular membrane-bounded organelle	GO:0043231	3.90436e-07	6.40845	14426	102	85	26207	CDKN2A,ELF3,ERO1B,GM20458,GM22220,GM22422,GM22442,GM22505,GM22620,GM22739,GM22767,GM22806,GM22973,GM23143,GM23262,GM23297,GM23330,GM23442,GM23511,GM23639,GM23751,GM23849,GM23928,GM23971,GM24119,GM24201,GM24265,GM24289,GM24305,GM24407,GM24451,GM24497,GM24616,GM24698,GM24950,GM25360,GM25394,GM25636,GM25776,GM25777,GM25788,GM25835,GM25852,GM26165,GM26175,GM26316,GM26397,GM26447,H3F4,HMGCLL1,LMO7,MGA…
GO:CC	membrane-bounded organelle	GO:0043227	8.65573e-07	6.0627	14920	102	86	26207	ADGRV1,CDKN2A,ELF3,ERO1B,GM20458,GM22220,GM22422,GM22442,GM22505,GM22620,GM22739,GM22767,GM22806,GM22973,GM23143,GM23262,GM23297,GM23330,GM23442,GM23511,GM23639,GM23751,GM23849,GM23928,GM23971,GM24119,GM24201,GM24265,GM24289,GM24305,GM24407,GM24451,GM24497,GM24616,GM24698,GM24950,GM25360,GM25394,GM25636,GM25776,GM25777,GM25788,GM25835,GM25852,GM26165,GM26175,GM26316,GM26397,GM26447,H3F4,HMGCLL1,L…
GO:CC	intracellular organelle	GO:0043229	1.07363e-05	4.96915	15833	102	87	26207	ACTC1,CDKN2A,ELF3,ERO1B,GM20458,GM22220,GM22422,GM22442,GM22505,GM22620,GM22739,GM22767,GM22806,GM22973,GM23143,GM23262,GM23297,GM23330,GM23442,GM23511,GM23639,GM23751,GM23849,GM23928,GM23971,GM24119,GM24201,GM24265,GM24289,GM24305,GM24407,GM24451,GM24497,GM24616,GM24698,GM24950,GM25360,GM25394,GM25636,GM25776,GM25777,GM25788,GM25835,GM25852,GM26165,GM26175,GM26316,GM26397,GM26447,H3F4,HMGCLL1,LM…
GO:CC	organelle	GO:0043226	1.15524e-05	4.93733	16179	102	88	26207	ACTC1,ADGRV1,CDKN2A,ELF3,ERO1B,GM20458,GM22220,GM22422,GM22442,GM22505,GM22620,GM22739,GM22767,GM22806,GM22973,GM23143,GM23262,GM23297,GM23330,GM23442,GM23511,GM23639,GM23751,GM23849,GM23928,GM23971,GM24119,GM24201,GM24265,GM24289,GM24305,GM24407,GM24451,GM24497,GM24616,GM24698,GM24950,GM25360,GM25394,GM25636,GM25776,GM25777,GM25788,GM25835,GM25852,GM26165,GM26175,GM26316,GM26397,GM26447,H3F4,HMG…
GO:CC	intracellular anatomical structure	GO:0005622	0.000124174	3.90597	17451	102	90	26207	ACTC1,ADGRV1,CD5L,CDKN2A,CRB2,ELF3,ERO1B,GM20458,GM22220,GM22422,GM22442,GM22505,GM22620,GM22739,GM22767,GM22806,GM22973,GM23143,GM23262,GM23297,GM23330,GM23442,GM23511,GM23639,GM23751,GM23849,GM23928,GM23971,GM24119,GM24201,GM24265,GM24289,GM24305,GM24407,GM24451,GM24497,GM24616,GM24698,GM24950,GM25360,GM25394,GM25636,GM25776,GM25777,GM25788,GM25835,GM25852,GM26165,GM26175,GM26316,GM26397,GM2644…
GO:CC	spliceosomal snRNP complex	GO:0097525	0.000229198	3.63979	1198	102	18	26207	GM22220,GM22505,GM22739,GM22973,GM23143,GM23330,GM23511,GM23849,GM23928,GM23971,GM24265,GM24305,GM24407,GM24497,GM24950,GM25360,GM26316,RNU2-10
GO:CC	small nuclear ribonucleoprotein complex	GO:0030532	0.000249195	3.60346	1205	102	18	26207	GM22220,GM22505,GM22739,GM22973,GM23143,GM23330,GM23511,GM23849,GM23928,GM23971,GM24265,GM24305,GM24407,GM24497,GM24950,GM25360,GM26316,RNU2-10
GO:CC	Sm-like protein family complex	GO:0120114	0.000287205	3.54181	1217	102	18	26207	GM22220,GM22505,GM22739,GM22973,GM23143,GM23330,GM23511,GM23849,GM23928,GM23971,GM24265,GM24305,GM24407,GM24497,GM24950,GM25360,GM26316,RNU2-10
GO:CC	ribonucleoprotein complex	GO:1990904	0.013272	1.87707	2254	102	22	26207	GM22220,GM22505,GM22739,GM22973,GM23143,GM23330,GM23511,GM23849,GM23928,GM23971,GM24265,GM24305,GM24407,GM24497,GM24950,GM25360,GM26316,RNU2-10,RPRL3,SNORA64,SNORA68,SNORA70
GO:CC	Cajal body	GO:0015030	0.0173554	1.76056	106	102	5	26207	GM22442,GM22767,GM23442,GM23751,GM24289
GO:CC	U1 snRNP	GO:0005685	0.0328721	1.48317	194	102	6	26207	GM22220,GM22739,GM23330,GM23511,GM23928,GM24305
KEGG	Spliceosome	KEGG:03040	4.32849e-06	5.36366	223	25	8	9330	GM22505,GM22973,GM23143,GM24265,GM24407,GM25360,GM26316,RNU2-10
